# Supplementary material for: Spatial index relating urban environment to health lifestyle and obesity risk in men and women from different age groups
Source: PLoS One. 2020 Mar 12;15(3):e0229961. doi: 10.1371/journal.pone.0229961 (PMC7067401; doi:10.1371/journal.pone.0229961)
Supplement: S1 Table — (XLSX) [file pone.0229961.s001.xlsx]

## Sheet: Table Classification
BMI (kg/m2)	Classification	N population	% population
< 18,5	Underweight	1	0.00314465
18,5 - 24,9	Normal weight	85	0.267296
25,0 - 29,9	Pre-obesity	136	0.427673
30,0 - 34,9	Obesity class I	73	0.22956
35,0 - 39,9	Obesity class II	20	0.0628931
≥ 40	Severe obesity	3	0.00943396
	TOTAL	318	1
BMI (kg/m2)	Classification	N Population (females)	% population (female)
< 18,5	Underweight	1	0.00520833
18,5 - 24,9	Normal weight	57	0.296875
25,0 - 29,9	Pre-obesity	77	0.401042
30,0 - 34,9	Obesity class I	40	0.208333
35,0 - 39,9	Obesity class II	15	0.078125
≥ 40	Severe obesity	2	0.0104167
	TOTAL	192	1
BMI (kg/m2)	Classification	N population (males)	% population (males)
< 18,5	Underweight	0	0
18,5 - 24,9	Normal weight	28	0.222222
25,0 - 29,9	Pre-obesity	59	0.468254
30,0 - 34,9	Obesity class I	33	0.261905
35,0 - 39,9	Obesity class II	5	0.0396825
≥ 40	Severe obesity	1	0.00793651
	TOTAL	126	1
CA (cm)	Classification	N population	% population
≥ 90	Increased Cardiovascular Risk - Male	96	0.301887
≥ 80	Increased Cardiovascular Risk - Female	162	0.509434
	TOTAL	258	0.811321
AbC (cm)	Classification	N Population (females)	% population (female)
< 80		30	0.15625
≥ 80	Increased Cardiovascular Risk	162	0.84375
	TOTAL	192	1
AbC (cm)	Classification	N population (males)	% population (males)
< 90		30	0.238095
≥ 90	Increased Cardiovascular Risk	96	0.761905
	TOTAL	126	1
