# Supplementary material for: Spatial index relating urban environment to health lifestyle and obesity risk in men and women from different age groups
Source: PLoS One. 2020 Mar 12;15(3):e0229961. doi: 10.1371/journal.pone.0229961 (PMC7067401; doi:10.1371/journal.pone.0229961)
Supplement: S3 Table — (XLS) [file pone.0229961.s003.xls]

## Sheet: MenuEscondido
Caderno de Informações de Saúde
Informações Gerais
Município: Jataí - GO
		1. Identificação
		2. Demografia
		3. Saneamento
		4. Rede Assistencial
		5. Profissionais e Equipamentos
		6. Assistência Ambulatorial
		7. Assistência Hospitalar
		8. Morbidade Hospitalar
		9. Nascimentos
		10. Mortalidade
		11. Imunizações
		12. Atenção Básica
		13. Orçamentos Públicos em Saúde

## Sheet: Identification
Município: Jataí - GO
City:	5211909	Jataí
State:	GO	Goiás
Micro region:	52013	Sudoeste de Goiás
Macro region of Health:	5204	Sudoeste
Region of Health:	5214	Sudoeste II
Metropolitan Region:	5290	Fora da Região Metropolitana - GO
Urban agglomeration:	5290	Fora de Aglomerado Urbano - GO
Capital:		No
Legal Amazônia:		No
City at the frontier:		No

## Sheet: Demography
Município: Jataí - GO
Population resident per Age and Sex, 2009
Age Group	Masculino	Feminino	Total
less 1	678	649	1327
1 to 4	2867	2770	5637
5 to 9	3779	3727	7506
10 to 14	3591	3525	7116
15 to 19	3666	3554	7220
20 to 29	8001	8007	16008
30 to 39	6942	7289	14231
40 to 49	5385	5760	11145
50 to 59	3664	3926	7590
60 to 69	2380	2371	4751
70 to 79	1302	1405	2707
80 and +	589	620	1209
Not informed	0	0	0
Total	42844	43603	86447
Source: IBGE, Census and Estimates
Resident Population by year
Year	Population	Method
2009	86447	Estimative					Rate of population resident
2008	85491	Estimative					Literate per age group
2007	86355	Estimative					Age group	1991	2000
2006	84920	Estimative					5 to 9	47.0184	64.8683
2005	83475	Estimative					10 to 14	90.9852	97.2503
2004	80647	Estimative					15 to 19	93.5808	97.8037
2003	79398	Estimative					20 to 49	86.7524	93.4658
2002	78147	Estimative					50 and +	57.0607	68.9122
2001	76987	Estimative					Total	78.6154	87.2075
2000	75451	Censu					Souce: IBGE/Censos
Source: IBGE, Census and Estimates
Estimated anual growth rate (%) (2006-2009)				0.59583
Women at preganacy age (10-49 anos), 2009				28135
Rate of female at pregancy age, 2009 (%)				64.5254
Source: IBGE, Census and Estimates

## Sheet: MorbHosp
Município: Jataí - GO
Percentage of hospitalizations by causes and age group - CID10
(by home place)
2009
Chapter CID	less 1	1 to 4	5 to 9	10 to 14	15 to 19	20 to 49	50 to 64	65 and plus	60 and plus	Total
I. Algumas doenças infecciosas e parasitárias	9.03955	17.6471	8.27586	8.4507	3.34928	5.2669	6.47558	7.64331	7.47218	6.41869
II. Neoplasias (tumores)	0	4.90196	4.13793	5.6338	1.67464	3.41637	8.70488	6.90021	7.3132	4.74048
III. Doenças sangue órgãos hemat e transt imunitár	0	1.96078	1.37931	0	0.239234	0.391459	0.212314	0.7431	0.556439	0.467128
IV. Doenças endócrinas nutricionais e metabólicas	1.69492	0.490196	0.689655	0.704225	0.717703	1.77936	3.60934	2.86624	3.10016	2.07612
V. Transtornos mentais e comportamentais	0	0	0	2.8169	3.58852	12.5623	4.88323	1.80467	2.38474	7.52595
VI. Doenças do sistema nervoso	1.69492	0.490196	2.75862	1.40845	0.478469	1.28114	1.80467	2.9724	2.46423	1.609
VII. Doenças do olho e anexos	0	0	0.689655	0.704225	0	0.106762	0.530786	0.106157	0.158983	0.190311
VIII.Doenças do ouvido e da apófise mastóide	0	0.980392	0.689655	0	0	0.106762	0	0	0	0.103806
IX. Doenças do aparelho circulatório	2.25989	0	0	2.11268	2.15311	6.44128	24.0977	25.69	26.2321	11.5225
X. Doenças do aparelho respiratório	42.3729	44.6078	31.7241	13.3803	5.98086	7.33096	13.1635	24.5223	21.7011	14.1349
XI. Doenças do aparelho digestivo	0	4.90196	5.51724	9.15493	5.02392	9.89324	13.8004	9.02335	10.7313	9.42907
XII. Doenças da pele e do tecido subcutâneo	0.564972	0.980392	4.82759	2.11268	0.239234	0.88968	1.16773	0.530786	0.715421	0.951557
XIII.Doenças sist osteomuscular e tec conjuntivo	0	0.490196	2.75862	3.52113	1.19617	4.37722	6.36943	4.77707	5.08744	4.20415
XIV. Doenças do aparelho geniturinário	3.38983	2.94118	6.89655	5.6338	5.02392	7.25979	4.77707	5.52017	5.08744	6.08997
XV. Gravidez parto e puerpério	0	0	0	13.3803	58.3732	24.0925	0	0	0	16.263
XVI. Algumas afec originadas no período perinatal	23.7288	0	0	0	0	0.0355872	0.106157	0	0	0.761246
XVII.Malf cong deformid e anomalias cromossômicas	4.51977	2.45098	1.37931	2.11268	0.717703	0.213523	0.212314	0.106157	0.158983	0.519031
XVIII.Sint sinais e achad anorm ex clín e laborat	10.1695	7.84314	4.13793	3.52113	3.11005	2.81139	3.39703	3.39703	3.10016	3.47751
XIX. Lesões enven e alg out conseq causas externas	0	9.31373	24.1379	25.3521	7.89474	9.28826	6.26327	3.18471	3.41812	8.18339
XX. Causas externas de morbidade e mortalidade	0	0	0	0	0	0.0355872	0	0.106157	0.0794913	0.0346021
XXI. Contatos com serviços de saúde	0.564972	0	0	0	0.239234	2.41993	0.424628	0.106157	0.238474	1.29758
CID 10ª Revisão não disponível ou não preenchido	0	0	0	0	0	0	0	0	0	0
Total	100	100	100	100	100	100	100	100	100	100
Souce: SIH/SUS. Database uptade at 05/03/2010.

## Sheet: Mortality
Município: Jataí - GO
Mortalidade Proporcional (%) por Faixa Etária Segundo Grupo de Causas - CID10
2008
Grupo de Causas	Menor 1	1 a 4	5 a 9	10 a 14	15 a 19	20 a 49	50 a 64	65 e mais	60 e mais	Total
I. Algumas doenças infecciosas e parasitárias	15.3846	0	0	33.3333	0	9.1954	3.79747	4.20561	4.58333	5.69307
II. Neoplasias (tumores)	0	0	0	33.3333	50	6.89655	30.3797	18.2243	20	17.8218
IX. Doenças do aparelho circulatório	0	0	0	0	0	10.3448	27.8481	33.6449	32.0833	25.495
X. Doenças do aparelho respiratório	23.0769	0	0	0	0	1.14943	6.32911	19.6262	18.75	12.6238
XVI. Algumas afec originadas no período perinatal	53.8462	0	0	0	0	0	0	0	0	1.73267
XX. Causas externas de morbidade e mortalidade	0	0	50	33.3333	50	62.069	12.6582	3.27103	3.75	19.0594
Demais causas definidas	7.69231	0	50	0	0	10.3448	18.9873	21.028	20.8333	17.5743
Total	100	0	100	100	100	100	100	100	100	100
Fonte: SIM. Situação da base de dados nacional em 14/12/2009.
Nota: Dados de 2008 são preliminares.
Mortality rate for selected causes
(per 100.000 habitants)
Cause of Death	2002	2003	2004	2005	2006	2007	2008
Aids	7.67784	3.77843	4.95989	9.58371	3.53274	4.63204	9.35771
Malignant neoplasm of breast (/100.000 mulheres)	15.3155	5.025	2.47366	4.77943	7.04689	18.3887	9.28182
Malignant neoplasm of cervix (/100.000 mulh)	10.2103	7.5375	0	2.38971	4.69792	2.29859	2.32045
Acute myocardial infarction	17.915	18.8922	29.7593	20.3654	18.8413	13.8961	11.6971
Cerebrovascular diseases	46.067	47.8601	58.2787	39.5328	41.2153	39.3724	40.94
Diabetes mellitus	14.076	17.6327	9.91977	13.1776	12.9534	18.5282	14.0366
Transport accidents	47.3467	28.968	45.879	43.1267	41.2153	42.8464	37.4308
Aggressions	21.7539	8.81634	14.8797	22.7613	17.6637	27.7923	24.564
Source: SIM. Situation of national database at 12/14/2009.
Note: Preliminary data from 2008.
Other Mortality Indicators	2002	2003	2004	2005	2006	2007	2008
Total deaths	445	432	465	464	464	490	480
Nº of deaths per 1.000 habitants	5.6944	5.44094	5.76587	5.55855	5.46397	5.67425	5.61463
% deaths from ill-defined causes	14.6067	16.4352	12.9032	15.7328	14.8707	15.102	15.8333
Total infant deaths	22	22	36	25	20	23	13
Nº of infant deaths from ill-defined causes	0	0	4	5	1	2	0
% of infant deaths in total deaths *	4.94382	5.09259	7.74194	5.38793	4.31034	4.69388	2.70833
% of infant deaths from ill-defined causes	0	0	11.1111	20	5	8.69565	0
Infant mortality per 1,000 live births **	#REF!	#REF!	#REF!	#REF!	#REF!	#REF!	#REF!
* Proportional infant mortality rate
** just considering deaths and birthdays sampled by SIM/SINASC
Source: SIM. Situation of national database at 12/14/2009.
Note: Preliminary data from 2008.

## Sheet: Dados
Campos de CADMUN.DBF
Código do Município	5211909	Município: Jataí - GO
Nome	Jataí
UF - Sigla	GO
UF - Nome	Goiás
Código da Micro	52013
Nome da Micro	Sudoeste de Goiás
Código da macroregião	5204
Nome da macrorregião	Sudoeste
Código da Região	5214
Nome da Região	Sudoeste II
Código da Metropol	5290
Nome da Metropol	Fora da Região Metropolitana - GO
Código do aglomerado	5290
Nome do aglomerado	Fora de Aglomerado Urbano - GO
Capital	N
Amazônia	N
Fronteira	N
CGC
Tipo de Gestão		Não habilitado		0	Não habilitado
Pab Fixo				1	Plena de Atenção Básica
Teto PAB				2	Plena do Sistema Municipal
Agência				3	-
Nome Agência				4	Plena do Sistema Estadual
Conta PAB				5	Avançada do Sistema Estadual
Conta FNs
População Residente por Faixa Etária e Sexo						Dados para pirâmide etária
2009
Faixa Etária	Masculino	Feminino	Ignorado	Total
0 a 4 anos não detalhado	0	0	0	0
Menor 1 ano	678	649	0	1327		Faixa Etária	Masculino	Feminino
1 a 4 anos	2867	2770	0	5637		0 a 9	8.47224	-8.26634
5 a 9 anos	3779	3727	0	7506		10 a 19	8.39474	-8.18883
10 a 14 anos	3591	3525	0	7116		20 a 29	9.25538	-9.26232
15 a 19 anos	3666	3554	0	7220		30 a 39	8.03035	-8.43176
20 a 29 anos	8001	8007	0	16008		40 a 49	6.22925	-6.66304
30 a 39 anos	6942	7289	0	14231		50 a 59	4.23844	-4.54151
40 a 49 anos	5385	5760	0	11145		60 a 69	2.75313	-2.74272
50 a 59 anos	3664	3926	0	7590		70 a 79	1.50613	-1.62527
60 a 69 anos	2380	2371	0	4751		80 e +	0.681342	-0.717202
70 a 79 anos	1302	1405	0	2707		Total	49.561	-50.439
80 anos e mais	589	620	0	1209
Idade ignorada	0	0	0	0
Total	42844	43603	0	86447
População Residente por ano
1997-2009
Sexo	1980	1981	1982	1983	1984	1985	1986	1987	1988	1989	1990	1991	1992	1993	1994	1995	1996	1997	1998	1999	2000	2001	2002	2003	2004	2005	2006	2007	2008	2009
Masculino	0	0	0	0	0	0	0	0	0	0	0	0	0	0	0	0	0	36586	38115	39667	37626	38393	38971	39597	40221	41629	42348	42850	42396	42844
Feminino	0	0	0	0	0	0	0	0	0	0	0	0	0	0	0	0	0	36225	37742	39281	37825	38594	39176	39801	40426	41846	42572	43505	43095	43603
Ignorado	0	0	0	0	0	0	0	0	0	0	0	0	0	0	0	0	0	0	0	0	0	0	0	0	0	0	0	0	0	0
Total	0	0	0	0	0	0	0	0	0	0	0	0	0	0	0	0	0	72811	75857	78948	75451	76987	78147	79398	80647	83475	84920	86355	85491	86447
Alfabetização					Alfabetização
1991					2000
Faixa Etária	Alfabetizado	Não alfabetizado	Total		Faixa Etária	Alfabetizado	Não alfabetizado	Total
0 a 4 anos não detalhado	0	0	0		0 a 4 anos não detalhado	0	0	0
Menor 1 ano	0	1411	1411		Menor 1 ano	0	1432	1432
1 a 4 anos	0	5799	5799		1 a 4 anos	0	5682	5682
5 a 9 anos	3627	4087	7714		5 a 9 anos	4533	2455	6988
10 a 14 anos	6954	689	7643		10 a 14 anos	7321	207	7528
15 a 19 anos	6604	453	7057		15 a 19 anos	7704	173	7877
20 a 29 anos	11068	961	12029		20 a 29 anos	13670	466	14136
30 a 39 anos	7878	1156	9034		30 a 39 anos	10868	757	11625
40 a 49 anos	4871	1520	6391		40 a 49 anos	7346	1006	8352
50 a 59 anos	2782	1501	4283		50 a 59 anos	4356	1168	5524
60 a 69 anos	1380	1285	2665		60 a 69 anos	2429	1243	3672
70 a 79 anos	598	796	1394		70 a 79 anos	985	819	1804
80 anos e mais	0	0	0		80 anos e mais	383	448	831
Idade ignorada	0	0	0		Idade ignorada	0	0	0
Total	45762	19658	65420		Total	59595	15856	75451
Abastecimento de Água
1991, 2000
Abastecimento Água	1980	1981	1982	1983	1984	1985	1986	1987	1988	1989	1990	1991	1992	1993	1994	1995	1996	1997	1998	1999	2000	2001	2002	2003	2004	2005	2006	2007	2008	2009
Rede geral	0	0	0	0	0	0	0	0	0	0	0	39264	0	0	0	0	0	0	0	0	57370	0	0	0	0	0	0	0	0	0
.. canalizada em pelo menos um cômodo	0	0	0	0	0	0	0	0	0	0	0	34197	0	0	0	0	0	0	0	0	55106	0	0	0	0	0	0	0	0	0
.. canalizada só na propriedade ou terreno	0	0	0	0	0	0	0	0	0	0	0	5067	0	0	0	0	0	0	0	0	2264	0	0	0	0	0	0	0	0	0
Poço ou nascente (na propriedade)	0	0	0	0	0	0	0	0	0	0	0	24990	0	0	0	0	0	0	0	0	16998	0	0	0	0	0	0	0	0	0
.. canalizada em pelo menos um cômodo	0	0	0	0	0	0	0	0	0	0	0	12771	0	0	0	0	0	0	0	0	13070	0	0	0	0	0	0	0	0	0
.. sem canalização interna	0	0	0	0	0	0	0	0	0	0	0	12219	0	0	0	0	0	0	0	0	3928	0	0	0	0	0	0	0	0	0
.... canalizada só na propriedade ou terreno	0	0	0	0	0	0	0	0	0	0	0	0	0	0	0	0	0	0	0	0	2704	0	0	0	0	0	0	0	0	0
.... não canalizada	0	0	0	0	0	0	0	0	0	0	0	0	0	0	0	0	0	0	0	0	1224	0	0	0	0	0	0	0	0	0
Outra forma	0	0	0	0	0	0	0	0	0	0	0	544	0	0	0	0	0	0	0	0	523	0	0	0	0	0	0	0	0	0
.. canalizada em pelo menos um cômodo	0	0	0	0	0	0	0	0	0	0	0	60	0	0	0	0	0	0	0	0	145	0	0	0	0	0	0	0	0	0
.. sem canalização interna	0	0	0	0	0	0	0	0	0	0	0	484	0	0	0	0	0	0	0	0	378	0	0	0	0	0	0	0	0	0
.... canalizada só na propriedade ou terreno	0	0	0	0	0	0	0	0	0	0	0	0	0	0	0	0	0	0	0	0	207	0	0	0	0	0	0	0	0	0
.... não canalizada	0	0	0	0	0	0	0	0	0	0	0	0	0	0	0	0	0	0	0	0	171	0	0	0	0	0	0	0	0	0
Total	0	0	0	0	0	0	0	0	0	0	0	64798	0	0	0	0	0	0	0	0	74891	0	0	0	0	0	0	0	0	0
Instalações Sanitárias
1991, 2000
Instal sanitárias	1980	1981	1982	1983	1984	1985	1986	1987	1988	1989	1990	1991	1992	1993	1994	1995	1996	1997	1998	1999	2000	2001	2002	2003	2004	2005	2006	2007	2008	2009
Rede geral de esgoto ou pluvial	0	0	0	0	0	0	0	0	0	0	0	18778	0	0	0	0	0	0	0	0	38846	0	0	0	0	0	0	0	0	0
Fossa séptica	0	0	0	0	0	0	0	0	0	0	0	335	0	0	0	0	0	0	0	0	7129	0	0	0	0	0	0	0	0	0
Fossa rudimendar	0	0	0	0	0	0	0	0	0	0	0	37494	0	0	0	0	0	0	0	0	25574	0	0	0	0	0	0	0	0	0
Vala	0	0	0	0	0	0	0	0	0	0	0	283	0	0	0	0	0	0	0	0	442	0	0	0	0	0	0	0	0	0
Rio, lago ou mar	0	0	0	0	0	0	0	0	0	0	0	0	0	0	0	0	0	0	0	0	655	0	0	0	0	0	0	0	0	0
Outro escoadouro	0	0	0	0	0	0	0	0	0	0	0	1206	0	0	0	0	0	0	0	0	710	0	0	0	0	0	0	0	0	0
Não sabe o tipo de escoadouro	0	0	0	0	0	0	0	0	0	0	0	64	0	0	0	0	0	0	0	0	0	0	0	0	0	0	0	0	0	0
Não tem instalação sanitária	0	0	0	0	0	0	0	0	0	0	0	6638	0	0	0	0	0	0	0	0	1535	0	0	0	0	0	0	0	0	0
Total	0	0	0	0	0	0	0	0	0	0	0	64798	0	0	0	0	0	0	0	0	74891	0	0	0	0	0	0	0	0	0
Coleta de Lixo
1991, 2000
Coleta de lixo	1980	1981	1982	1983	1984	1985	1986	1987	1988	1989	1990	1991	1992	1993	1994	1995	1996	1997	1998	1999	2000	2001	2002	2003	2004	2005	2006	2007	2008	2009
Coletado	0	0	0	0	0	0	0	0	0	0	0	32559	0	0	0	0	0	0	0	0	57888	0	0	0	0	0	0	0	0	0
.. por serviço de limpeza	0	0	0	0	0	0	0	0	0	0	0	31678	0	0	0	0	0	0	0	0	55180	0	0	0	0	0	0	0	0	0
.. por caçamba de serviço de limpeza	0	0	0	0	0	0	0	0	0	0	0	881	0	0	0	0	0	0	0	0	2708	0	0	0	0	0	0	0	0	0
Queimado (na propriedade)	0	0	0	0	0	0	0	0	0	0	0	12502	0	0	0	0	0	0	0	0	11027	0	0	0	0	0	0	0	0	0
Enterrado (na propriedade)	0	0	0	0	0	0	0	0	0	0	0	861	0	0	0	0	0	0	0	0	1051	0	0	0	0	0	0	0	0	0
Jogado	0	0	0	0	0	0	0	0	0	0	0	11241	0	0	0	0	0	0	0	0	3648	0	0	0	0	0	0	0	0	0
.. em terreno baldio ou logradouro	0	0	0	0	0	0	0	0	0	0	0	10457	0	0	0	0	0	0	0	0	3561	0	0	0	0	0	0	0	0	0
.. em rio, lago ou mar	0	0	0	0	0	0	0	0	0	0	0	784	0	0	0	0	0	0	0	0	87	0	0	0	0	0	0	0	0	0
Outro destino	0	0	0	0	0	0	0	0	0	0	0	7635	0	0	0	0	0	0	0	0	1277	0	0	0	0	0	0	0	0	0
Total	0	0	0	0	0	0	0	0	0	0	0	64798	0	0	0	0	0	0	0	0	74891	0	0	0	0	0	0	0	0	0
Unidades por tipo
Dez/2009
Tipo de Estabelecimento	Público	Filantropico	Privado	Sindicato	Não informada	Total
Central de Regulação de Serviços de Saude	1	0	0	0	0	1
Centro de Atenção Hemoterápica e ou Hematológica	0	0	0	0	0	0
Centro de Atenção Psicossocial	0	0	0	0	0	0
Centro de Apoio a Saúde da Família	0	0	0	0	0	0
Centro de Parto Normal	0	0	0	0	0	0
Centro de Saude/Unidade Básica de Saúde	15	0	0	0	0	15
Clinica Especializada/Ambulatório Especializado	4	1	10	0	0	15
Consultório Isolado	10	0	62	0	0	72
Cooperativa	0	0	2	0	0	2
Farmácia Medic Excepcional e Prog Farmácia Popular	0	0	0	0	0	0
Hospital Dia	0	0	0	0	0	0
Hospital Especializado	0	1	0	0	0	1
Hospital Geral	1	2	1	0	0	4
Laboratório Central de Saúde Pública - LACEN	0	0	0	0	0	0
Policlínica	0	0	0	0	0	0
Posto de Saúde	0	0	0	0	0	0
Pronto Socorro Especializado	0	0	0	0	0	0
Pronto Socorro Geral	0	0	0	0	0	0
Secretaria de Saúde	1	0	0	0	0	1
Unid Mista - atend 24h: atenção básica, intern/urg	0	0	0	0	0	0
Unidade de Atenção à Saúde Indígena	0	0	0	0	0	0
Unidade de Serviço de Apoio de Diagnose e Terapia	2	0	0	0	0	2
Unidade de Vigilância em Saúde	1	0	0	0	0	1
Unidade Móvel Fluvial	0	0	0	0	0	0
Unidade Móvel Pré Hospitalar - Urgência/Emergência	0	0	0	0	0	0
Unidade Móvel Terrestre	0	0	0	0	0	0
Tipo de estabelecimento não informado	0	0	0	0	0	0
Total	35	4	75	0	0	114
Leitos Existentes								Leitos complementares existentes								Leitos complementares existentes
Dez/2009								Jul/2003								Jul/2003
Especialidade	Público	Filantropico	Privado	Sindicato	Não informada	Total		Leitos complementares	Público	Filantropico	Privado	Sindicato	Não informada	Total		Leitos complementares	Público	Filantropico	Privado	Sindicato	Não informada	Total
Cirúrgicos	12	23	3	0	0	38		UTI adulto	0	0	0	0	0	0		UTI adulto	0	0	0	0	0	0
Clínicos	13	54	6	0	0	73		UTI infantil	0	0	0	0	0	0		UTI infantil	0	0	0	0	0	0
Obstétrico	9	8	3	0	0	20		UTI neonatal	0	0	0	0	0	0		UTI neonatal	0	0	0	0	0	0
Pediátrico	11	3	5	0	0	19		Unidade intermediária	1179	666	948	2	0	2795		Unidade intermediária	1179	666	948	2	0	2795
Outras Especialidades	2	48	0	0	0	50		Unidade intermediária neonatal	2540	943	778	0	0	4261		Unidade intermediária neonatal	2540	943	778	0	0	4261
Hospital/DIA	0	0	0	0	0	0		Unidade isolamento	1889	914	1081	1	0	3885		Unidade isolamento	1889	914	1081	1	0	3885
Total	47	136	17	0	0	200		UTI adulto I	1346	1521	5925	0	0	8792		UTI adulto I	1346	1521	5925	0	0	8792
								UTI adulto II	3575	3585	2212	0	0	9372		UTI adulto II	3575	3585	2212	0	0	9372
								UTI adulto III	829	1106	491	0	0	2426		UTI adulto III	829	1106	491	0	0	2426
Leitos SUS								UTI infantil I	398	150	989	0	0	1537		UTI infantil I	398	150	989	0	0	1537
Dez/2009								UTI infantil II	899	435	323	0	0	1657		UTI infantil II	899	435	323	0	0	1657
Especialidade	Público	Filantropico	Privado	Sindicato	Não informada	Total		UTI infantil III	238	272	116	0	0	626		UTI infantil III	238	272	116	0	0	626
Cirúrgicos	12	8	0	0	0	20		UTI neonatal I	564	369	1987	0	0	2920		UTI neonatal I	564	369	1987	0	0	2920
Clínicos	13	46	0	0	0	59		UTI neonatal II	1750	1113	578	0	0	3441		UTI neonatal II	1750	1113	578	0	0	3441
Obstétrico	9	8	0	0	0	17		UTI neonatal III	331	305	190	0	0	826		UTI neonatal III	331	305	190	0	0	826
Pediátrico	11	3	0	0	0	14		UTI de Queimados	204	50	10	0	0	264		UTI de Queimados	204	50	10	0	0	264
Outras Especialidades	2	48	0	0	0	50		Total	15742	11429	15628	3	0	42802		Total	15742	11429	15628	3	0	42802
Hospital/DIA	0	0	0	0	0	0
Total	47	113	0	0	0	160
Unidades com internação
Dez/2009
Tipo de Prestador	SUS	Particular	Plano de Saúde Público	Plano de Saúde Privado
Público	1	0	0	0
Filantropico	3	2	0	0
Privado	0	1	0	0
Sindicato	0	0	0	0
Não informada	0	0	0	0
Total	4	3	0	0
Unidades com atendimento ambulatorial
Dez/2009
Tipo de Prestador	SUS	Particular	Plano de Saúde Público	Plano de Saúde Privado
Público	32	0	0	0
Filantropico	3	3	0	0
Privado	10	62	0	12
Sindicato	0	0	0	0
Não informada	0	0	0	0
Total	45	65	0	12
Unidades com atendimento de urgência
Dez/2009
Tipo de Prestador	SUS	Particular	Plano de Saúde Público	Plano de Saúde Privado
Público	1	0	0	0
Filantropico	0	0	0	0
Privado	0	0	0	0
Sindicato	0	0	0	0
Não informada	0	0	0	0
Total	1	0	0	0
Unidades com atendimento de diagnose e terapia
Dez/2009
Tipo de Prestador	SUS	Particular	Plano de Saúde Público	Plano de Saúde Privado
Público	4	0	1	0
Filantropico	1	2	0	0
Privado	2	2	0	0
Sindicato	0	0	0	0
Não informada	0	0	0	0
Total	7	4	1	0
Unidades com vigilância sanitária e epidemiológica
Dez/2009
Tipo de Prestador	Quantidade
Público	1
Filantropico	0
Privado	0
Sindicato	0
Não informada	0
Total	1
Unidades de farmácias ou cooperativas
Dez/2009
Tipo de Prestador	SUS	Particular	Plano de Saúde Público	Plano de Saúde Privado
Público	0	0	0	0
Filantropico	0	0	0	0
Privado	0	0	0	2
Sindicato	0	0	0	0
Não informada	0	0	0	0
Total	0	0	0	2
Profissionais
Dez/2009
Profissionais selecionados	Total	Atende ao SUS	Não atende ao SUS
Médicos	493	336	157
.. Anestesista	25	20	5
.. Cirurgião Geral	46	40	6
.. Clínico Geral	135	104	31
.. Gineco Obstetra	52	29	23
.. Médico de Família	15	15	0
.. Pediatra	48	23	25
.. Psiquiatra	3	3	0
.. Radiologista	16	6	10
Cirurgião dentista	77	50	27
Enfermeiro	40	37	3
Fisioterapeuta	20	10	10
Fonoaudiólogo	10	6	4
Nutricionista	8	6	2
Farmacêutico	18	14	4
Assistente social	9	9	0
Psicólogo	25	16	9
Auxiliar de Enfermagem	13	13	0
Técnico de Enfermagem	86	86	0
Total	799	583	216
Equipamentos						Grupo de Equipamentos
Dez/2009						Dez/2009
Equipamento selecionado	Existentes	Em Uso	Disponíveis SUS			Grupo de Equipamentos	Existentes	Em Uso	Disponíveis SUS
Mamógrafo	2	2	1			Equipamentos de diagnóstico por imagem	17	15	12
Raio X	8	8	5			Equipamentos de infra-estrutura	7	4	7
Tomógrafo Computadorizado	2	2	2			Equipamentos por métodos ópticos	6	5	5
Ressonância Magnética	1	0	1			Equipamentos por métodos gráficos	11	8	7
Ultrassom	4	3	3			Equipamentos de manutenção da vida	63	60	23
Equipo Odontológico Completo	33	30	21			Equipamentos de Odontologia	69	56	32
Total	50	45	33			Outros equipamentos	18	17	2
						Total	191	165	88
Internações Hospitalares
2009
Especialidade	Internações	Valor total	Dias permanência	Óbitos
Clínica cirúrgica	850	389669	3393	7
Obstetrícia	997	589484	1705	0
Clínica médica	2598	904533	11291	91
Cuidados prolongados (crônicos)	31	100912	1525	8
Psiquiatria	446	428251	9175	0
Pneumologia sanitária (tisiologia)	0	0	0	0
Pediatria	363	116104	1078	0
Reabilitação	0	0	0	0
Clínica cirúrgica - hospital-dia	0	0	0	0
Aids - hospital-dia	0	0	0	0
Fibrose cística - hospital-dia	0	0	0	0
Intercorrência pós-transplante - hospital-dia	0	0	0	0
Geriatria - hospital-dia	0	0	0	0
Saúde mental - hospital-dia	0	0	0	0
Não discriminado	0	0	0	0
Total	5285	2.52895e+06	28167	106
Morbidade Hospitalar
2009
Capítulo CID-10	Menor 1 ano	1 a 4 anos	5 a 9 anos	10 a 14 anos	15 a 19 anos	20 a 24 anos	25 a 29 anos	30 a 34 anos	35 a 39 anos	40 a 44 anos	45 a 49 anos	50 a 54 anos	55 a 59 anos	60 a 64 anos	65 a 69 anos	70 a 74 anos	75 a 79 anos	80 anos e mais	Idade ignorada	Total
I. Algumas doenças infecciosas e parasitárias	16	36	12	12	14	15	28	32	24	15	13	21	21	18	22	30	18	24	0	371
II. Neoplasias (tumores)	0	10	6	8	7	5	10	9	11	18	20	23	29	26	27	29	16	20	0	274
III. Doenças sangue órgãos hemat e transt imunitár	0	4	2	0	1	3	2	2	1	1	2	0	2	0	0	0	5	2	0	27
IV. Doenças endócrinas nutricionais e metabólicas	3	1	1	1	3	3	1	7	5	9	10	15	15	7	12	9	3	15	0	120
V. Transtornos mentais e comportamentais	0	0	0	4	15	56	48	49	56	59	59	26	18	15	13	8	5	4	0	435
VI. Doenças do sistema nervoso	3	1	4	2	2	2	6	3	6	5	8	6	9	5	3	7	10	11	0	93
VII. Doenças do olho e anexos	0	0	1	1	0	0	0	0	0	1	0	2	3	1	1	1	0	0	0	11
VIII.Doenças do ouvido e da apófise mastóide	0	2	1	0	0	0	0	0	0	1	1	1	0	0	0	0	0	0	0	6
IX. Doenças do aparelho circulatório	4	0	0	3	9	4	14	7	27	24	42	63	65	74	88	68	69	105	0	666
X. Doenças do aparelho respiratório	75	91	46	19	25	31	28	23	27	23	33	41	37	45	42	61	74	96	0	817
XI. Doenças do aparelho digestivo	0	10	8	13	21	34	44	29	36	51	44	40	44	36	50	28	25	32	0	545
XII. Doenças da pele e do tecido subcutâneo	1	2	7	3	1	3	3	3	5	4	2	5	5	2	4	1	1	3	0	55
XIII.Doenças sist osteomuscular e tec conjuntivo	0	1	4	5	5	10	13	24	18	15	17	26	29	12	19	14	9	22	0	243
XIV. Doenças do aparelho geniturinário	6	6	10	8	21	25	28	37	17	46	22	29	19	14	12	25	13	14	0	352
XV. Gravidez parto e puerpério	0	0	0	19	244	311	205	106	47	8	0	0	0	0	0	0	0	0	0	940
XVI. Algumas afec originadas no período perinatal	42	0	0	0	0	0	0	1	0	0	0	0	0	1	0	0	0	0	0	44
XVII.Malf cong deformid e anomalias cromossômicas	8	5	2	3	3	2	2	0	0	1	1	0	0	1	1	1	0	0	0	30
XVIII.Sint sinais e achad anorm ex clín e laborat	18	16	6	5	13	10	17	9	13	11	11	8	14	11	7	4	11	17	0	201
XIX. Lesões enven e alg out conseq causas externas	0	19	35	36	33	45	56	44	35	32	24	25	23	23	13	10	6	14	0	473
XX. Causas externas de morbidade e mortalidade	0	0	0	0	0	0	0	0	1	0	0	0	0	0	0	0	0	1	0	2
XXI. Contatos com serviços de saúde	1	0	0	0	1	9	19	22	7	4	5	2	1	1	2	0	1	0	0	75
CID 10ª Revisão não disponível ou não preenchido	0	0	0	0	0	0	0	0	0	0	0	0	0	0	0	0	0	0	0	0
Total	177	204	145	142	418	568	524	407	336	328	314	333	334	292	316	296	266	380	0	5780
Nascimentos - Idade da Mãe																Nascimentos - Idade da Mãe
1999-2007																2008
Idade da mãe	1994	1995	1996	1997	1998	1999	2000	2001	2002	2003	2004	2005	2006	2007		Idade da mãe	Nascim p/resid.mãe
Menor de 10 anos	0	0	0	0	0	0	0	0	0	0	0	0	0	0		Menor de 10 anos	0
10 a 14 anos	0	0	0	0	0	10	21	26	17	17	15	16	11	16		10 a 14 anos	15
15 a 19 anos	0	0	0	0	0	428	395	391	374	357	356	360	305	279		15 a 19 anos	281
20 a 24 anos	0	0	0	0	0	582	552	542	514	516	473	497	430	416		20 a 24 anos	446
25 a 29 anos	0	0	0	0	0	373	357	367	345	386	359	361	373	360		25 a 29 anos	351
30 a 34 anos	0	0	0	0	0	155	130	147	147	202	177	183	206	203		30 a 34 anos	181
35 a 39 anos	0	0	0	0	0	47	53	47	60	48	48	77	78	72		35 a 39 anos	71
40 a 44 anos	0	0	0	0	0	4	12	11	8	11	16	11	18	9		40 a 44 anos	17
45 a 49 anos	0	0	0	0	0	0	0	1	0	0	2	0	2	1		45 a 49 anos	3
50 a 54 anos	0	0	0	0	0	0	0	0	0	0	0	0	0	0		50 a 54 anos	0
55 a 59 anos	0	0	0	0	0	0	0	0	0	0	0	0	0	0		55 a 59 anos	0
60 a 64 anos	0	0	0	0	0	0	0	0	0	0	0	0	0	0		60 a 64 anos	0
65 a 69 anos	0	0	0	0	0	0	0	0	0	0	0	0	0	0		65 a 69 anos	0
Idade ignorada	0	0	0	0	0	29	6	3	0	0	0	1	0	0		Idade ignorada	0
Total	0	0	0	0	0	1628	1526	1535	1465	1537	1446	1506	1423	1356		Total	1365
Nascimentos - Baixo peso - Cesáreos																Nascimentos - Baixo peso - Cesáreos
1999-2007																2008
Peso ao nascer	1994	1995	1996	1997	1998	1999	2000	2001	2002	2003	2004	2005	2006	2007		Peso ao nascer	Nascim p/resid.mãe
Menos de 500g	0	0	0	0	0	0	0	0	0	0	0	0	1	0		Menos de 500g	0
500 a 999g	0	0	0	0	0	0	1	1	1	0	7	2	2	2		500 a 999g	1
1000 a 1499 g	0	0	0	0	0	1	5	2	4	2	4	4	4	1		1000 a 1499 g	5
1500 a 2499 g	0	0	0	0	0	47	26	34	36	47	39	42	41	36		1500 a 2499 g	40
2500 a 2999 g	0	0	0	0	0	127	120	122	125	134	107	141	141	138		2500 a 2999 g	140
3000 a 3999 g	0	0	0	0	0	460	449	455	431	477	372	418	422	436		3000 a 3999 g	419
4000g e mais	0	0	0	0	0	57	43	58	47	35	36	54	30	32		4000g e mais	33
Ignorado	0	0	0	0	0	3	4	4	0	0	0	1	0	0		Ignorado	0
Total	0	0	0	0	0	695	648	676	644	695	565	662	641	645		Total	638
Nascimentos - Baixo peso - Normal																Nascimentos - Baixo peso - Normal
1999-2007																2008
Peso ao nascer	1994	1995	1996	1997	1998	1999	2000	2001	2002	2003	2004	2005	2006	2007		Peso ao nascer	Nascim p/resid.mãe
Menos de 500g	0	0	0	0	0	1	2	0	0	1	1	0	1	0		Menos de 500g	1
500 a 999g	0	0	0	0	0	5	2	3	4	7	4	3	0	4		500 a 999g	0
1000 a 1499 g	0	0	0	0	0	3	3	9	6	4	2	1	9	2		1000 a 1499 g	3
1500 a 2499 g	0	0	0	0	0	67	56	53	51	60	59	49	49	46		1500 a 2499 g	41
2500 a 2999 g	0	0	0	0	0	218	211	189	213	205	204	194	169	177		2500 a 2999 g	168
3000 a 3999 g	0	0	0	0	0	593	579	563	520	536	578	564	516	457		3000 a 3999 g	479
4000g e mais	0	0	0	0	0	35	21	37	27	29	32	32	38	24		4000g e mais	35
Ignorado	0	0	0	0	0	8	1	4	0	0	0	0	0	0		Ignorado	0
Total	0	0	0	0	0	930	875	858	821	842	880	843	782	710		Total	727
Nascimentos - Tipo de parto																Nascimentos - Tipo de parto
1999-2007																2008
Tipo de parto	1994	1995	1996	1997	1998	1999	2000	2001	2002	2003	2004	2005	2006	2007		Tipo de parto	Nascim p/resid.mãe
Vaginal	0	0	0	0	0	930	875	858	821	842	880	843	782	710		Vaginal	727
Cesário	0	0	0	0	0	695	648	676	644	695	565	662	641	645		Cesário	638
Fórceps/outro	0	0	0	0	0	0	0	0	0	0	0	0	0	0		Fórceps/outro	0
Ignorado	0	0	0	0	0	3	3	1	0	0	1	1	0	1		Ignorado	0
Total	0	0	0	0	0	1628	1526	1535	1465	1537	1446	1506	1423	1356		Total	1365
Nascimentos - Prematuridade																Nascimentos - Prematuridade
1999-2007																2008
Duração gestação	1994	1995	1996	1997	1998	1999	2000	2001	2002	2003	2004	2005	2006	2007		Duração gestação	Nascim p/resid.mãe
Menos de 22 semanas	0	0	0	0	0	2	4	0	0	1	1	0	1	0		Menos de 22 semanas	0
De 22 a 27 semanas	0	0	0	0	0	5	5	5	5	9	6	3	4	1		De 22 a 27 semanas	4
De 28 a 31 semanas	0	0	0	0	0	8	13	14	9	6	12	4	7	8		De 28 a 31 semanas	1
De 32 a 36 semanas	0	0	0	0	0	67	59	67	61	59	48	81	86	61		De 32 a 36 semanas	56
De 28 a 36 semanas, não especificado	0	0	0	0	0	0	0	0	0	0	0	0	0	0		De 28 a 36 semanas, não especificado	0
De 37 a 41 semanas	0	0	0	0	0	1532	1426	1438	1373	1453	1371	1392	1307	1276		De 37 a 41 semanas	1288
42 semanas ou mais	0	0	0	0	0	9	16	9	14	8	5	21	18	10		42 semanas ou mais	16
Ignorado	0	0	0	0	0	5	3	2	3	1	3	5	0	0		Ignorado	0
Total	0	0	0	0	0	1628	1526	1535	1465	1537	1446	1506	1423	1356		Total	1365
Mortalidade Proporcional
2008
Capítulo CID-10	0 a 6 dias	7 a 27 dias	28 a 364 dias	Menor 1 ano (ign)	1 a 4 anos	5 a 9 anos	10 a 14 anos	15 a 19 anos	20 a 24 anos	25 a 29 anos	30 a 34 anos	35 a 39 anos	40 a 44 anos	45 a 49 anos	50 a 54 anos	55 a 59 anos	60 a 64 anos	65 a 69 anos	70 a 74 anos	75 a 79 anos	80 anos e mais	Idade ignorada	Total
I. Algumas doenças infecciosas e parasitárias	0	0	2	0	0	0	1	0	0	1	3	2	0	2	0	1	2	2	2	3	2	0	23
II. Neoplasias (tumores)	0	0	0	0	0	0	1	2	0	1	0	3	1	1	5	10	9	7	14	8	10	0	72
III. Doenças sangue órgãos hemat e transt imunitár	0	0	0	0	0	0	0	0	0	0	0	1	0	0	1	0	0	0	0	0	0	0	2
IV. Doenças endócrinas nutricionais e metabólicas	0	0	0	0	0	0	0	0	0	0	0	0	1	0	1	3	0	3	2	4	6	0	20
V. Transtornos mentais e comportamentais	0	0	0	0	0	0	0	0	0	0	0	0	0	0	0	0	0	0	0	0	1	0	1
VI. Doenças do sistema nervoso	0	0	0	0	0	0	0	0	0	0	0	1	0	0	1	0	0	2	0	2	4	0	10
VII. Doenças do olho e anexos	0	0	0	0	0	0	0	0	0	0	0	0	0	0	0	0	0	0	0	0	0	0	0
VIII.Doenças do ouvido e da apófise mastóide	0	0	0	0	0	0	0	0	0	0	0	0	0	0	0	0	0	0	0	0	0	0	0
IX. Doenças do aparelho circulatório	0	0	0	0	0	0	0	0	0	0	0	1	3	5	9	8	5	12	12	13	35	0	103
X. Doenças do aparelho respiratório	0	0	3	0	0	0	0	0	0	0	1	0	0	0	0	2	3	4	4	11	23	0	51
XI. Doenças do aparelho digestivo	0	0	0	0	0	1	0	0	1	0	1	1	0	2	2	0	5	3	3	1	6	0	26
XII. Doenças da pele e do tecido subcutâneo	0	0	0	0	0	0	0	0	0	0	0	0	0	0	0	0	0	0	0	0	0	0	0
XIII.Doenças sist osteomuscular e tec conjuntivo	0	0	0	0	0	0	0	0	0	0	0	0	0	0	0	0	0	1	0	0	0	0	1
XIV. Doenças do aparelho geniturinário	0	0	0	0	0	0	0	0	0	0	0	0	0	0	1	1	0	1	1	0	5	0	9
XV. Gravidez parto e puerpério	0	0	0	0	0	0	0	0	0	0	0	0	0	0	0	0	0	0	0	0	0	0	0
XVI. Algumas afec originadas no período perinatal	6	1	0	0	0	0	0	0	0	0	0	0	0	0	0	0	0	0	0	0	0	0	7
XVII.Malf cong deformid e anomalias cromossômicas	0	1	0	0	0	0	0	0	0	0	1	0	0	0	0	0	0	0	0	0	0	0	2
XVIII.Sint sinais e achad anorm ex clín e laborat	0	0	0	0	0	1	1	0	1	1	0	3	4	4	4	5	10	5	7	6	24	0	76
XX. Causas externas de morbidade e mortalidade	0	0	0	0	0	1	1	2	14	9	8	7	9	7	5	3	2	2	0	1	4	2	77
Fora da CID-10	0	0	0	0	0	0	0	0	0	0	0	0	0	0	0	0	0	0	0	0	0	0	0
Total	6	2	5	0	0	3	4	4	16	12	14	19	18	21	29	33	36	42	45	49	120	2	480
Óbitos segundo grupo de causa																															Óbitos segundo grupo de causa
1999-2007																															2008
Causa - CID-BR-10	1979	1980	1981	1982	1983	1984	1985	1986	1987	1988	1989	1990	1991	1992	1993	1994	1995	1996	1997	1998	1999	2000	2001	2002	2003	2004	2005	2006	2007		Causa - CID-BR-10	Óbitos p/Residênc
001-031 ALGUMAS DOENÇAS INFECCIOSAS E PARASITÁRIAS	0	0	0	0	0	0	0	0	0	0	0	0	0	0	0	0	0	0	0	0	13	14	12	11	13	10	27	19	13		001-031 ALGUMAS DOENÇAS INFECCIOSAS E PARASITÁRIAS	23
. 001 Doenças infecciosas intestinais	0	0	0	0	0	0	0	0	0	0	0	0	0	0	0	0	0	0	0	0	3	0	1	0	0	2	0	5	2		. 001 Doenças infecciosas intestinais	3
... 002 Cólera	0	0	0	0	0	0	0	0	0	0	0	0	0	0	0	0	0	0	0	0	0	0	0	0	0	0	0	0	0		... 002 Cólera	0
... 003 Diarréia e gastroenterite orig infec pres	0	0	0	0	0	0	0	0	0	0	0	0	0	0	0	0	0	0	0	0	2	0	1	0	0	1	0	5	2		... 003 Diarréia e gastroenterite orig infec pres	3
... 004 Outras doenças infecciosas intestinais	0	0	0	0	0	0	0	0	0	0	0	0	0	0	0	0	0	0	0	0	1	0	0	0	0	1	0	0	0		... 004 Outras doenças infecciosas intestinais	0
..... 004.1 Febres tifóide e paratifóide	0	0	0	0	0	0	0	0	0	0	0	0	0	0	0	0	0	0	0	0	0	0	0	0	0	0	0	0	0		..... 004.1 Febres tifóide e paratifóide	0
. 005-006 Tuberculose	0	0	0	0	0	0	0	0	0	0	0	0	0	0	0	0	0	0	0	0	0	3	5	0	3	0	3	0	0		. 005-006 Tuberculose	2
... 005 Tuberculose respiratória	0	0	0	0	0	0	0	0	0	0	0	0	0	0	0	0	0	0	0	0	0	3	5	0	3	0	3	0	0		... 005 Tuberculose respiratória	2
... 006 Outras tuberculoses	0	0	0	0	0	0	0	0	0	0	0	0	0	0	0	0	0	0	0	0	0	0	0	0	0	0	0	0	0		... 006 Outras tuberculoses	0
. 007-015 Outras doenças bacterianas	0	0	0	0	0	0	0	0	0	0	0	0	0	0	0	0	0	0	0	0	2	6	1	5	3	1	8	8	2		. 007-015 Outras doenças bacterianas	5
... 007 Peste	0	0	0	0	0	0	0	0	0	0	0	0	0	0	0	0	0	0	0	0	0	0	0	0	0	0	0	0	0		... 007 Peste	0
... 008 Leptospirose	0	0	0	0	0	0	0	0	0	0	0	0	0	0	0	0	0	0	0	0	0	0	0	0	0	0	0	0	0		... 008 Leptospirose	0
... 009 Hanseníase	0	0	0	0	0	0	0	0	0	0	0	0	0	0	0	0	0	0	0	0	0	1	0	1	0	0	0	1	0		... 009 Hanseníase	0
... 010 Tétano	0	0	0	0	0	0	0	0	0	0	0	0	0	0	0	0	0	0	0	0	0	0	0	0	0	0	0	0	0		... 010 Tétano	0
..... 010.1 Tétano neonatal	0	0	0	0	0	0	0	0	0	0	0	0	0	0	0	0	0	0	0	0	0	0	0	0	0	0	0	0	0		..... 010.1 Tétano neonatal	0
..... 010.2 Tétano obstétrico	0	0	0	0	0	0	0	0	0	0	0	0	0	0	0	0	0	0	0	0	0	0	0	0	0	0	0	0	0		..... 010.2 Tétano obstétrico	0
..... 010.3 Tétano acidental	0	0	0	0	0	0	0	0	0	0	0	0	0	0	0	0	0	0	0	0	0	0	0	0	0	0	0	0	0		..... 010.3 Tétano acidental	0
... 011 Difteria	0	0	0	0	0	0	0	0	0	0	0	0	0	0	0	0	0	0	0	0	0	0	0	0	0	0	0	0	0		... 011 Difteria	0
... 012 Coqueluche	0	0	0	0	0	0	0	0	0	0	0	0	0	0	0	0	0	0	0	0	0	0	0	0	0	0	0	0	0		... 012 Coqueluche	0
... 013 Infecção meningocócica	0	0	0	0	0	0	0	0	0	0	0	0	0	0	0	0	0	0	0	0	0	0	0	0	0	0	0	0	0		... 013 Infecção meningocócica	0
... 014 Septicemia	0	0	0	0	0	0	0	0	0	0	0	0	0	0	0	0	0	0	0	0	2	4	1	4	3	1	8	6	2		... 014 Septicemia	5
... 015 Infecções com transmissão predom sexual	0	0	0	0	0	0	0	0	0	0	0	0	0	0	0	0	0	0	0	0	0	1	0	0	0	0	0	0	0		... 015 Infecções com transmissão predom sexual	0
. 016-023 Doenças virais	0	0	0	0	0	0	0	0	0	0	0	0	0	0	0	0	0	0	0	0	4	1	3	6	3	5	10	5	5		. 016-023 Doenças virais	10
... 016 Poliomielite aguda	0	0	0	0	0	0	0	0	0	0	0	0	0	0	0	0	0	0	0	0	0	0	0	0	0	0	0	0	0		... 016 Poliomielite aguda	0
... 017 Raiva	0	0	0	0	0	0	0	0	0	0	0	0	0	0	0	0	0	0	0	0	0	0	0	0	0	0	0	0	0		... 017 Raiva	0
... 018 Dengue	0	0	0	0	0	0	0	0	0	0	0	0	0	0	0	0	0	0	0	0	0	0	0	0	0	0	0	0	0		... 018 Dengue	0
... 019 Febre amarela	0	0	0	0	0	0	0	0	0	0	0	0	0	0	0	0	0	0	0	0	0	0	0	0	0	0	0	0	1		... 019 Febre amarela	0
... 020 Out febres p/arbovírus e febr hemor virais	0	0	0	0	0	0	0	0	0	0	0	0	0	0	0	0	0	0	0	0	0	0	0	0	0	1	0	1	0		... 020 Out febres p/arbovírus e febr hemor virais	0
... 021 Sarampo	0	0	0	0	0	0	0	0	0	0	0	0	0	0	0	0	0	0	0	0	0	0	0	0	0	0	0	0	0		... 021 Sarampo	0
... 022 Hepatite viral	0	0	0	0	0	0	0	0	0	0	0	0	0	0	0	0	0	0	0	0	2	0	0	0	0	0	2	1	0		... 022 Hepatite viral	1
... 023 Doen p/vírus da imunodefic humana (HIV)	0	0	0	0	0	0	0	0	0	0	0	0	0	0	0	0	0	0	0	0	2	1	3	6	3	4	8	3	4		... 023 Doen p/vírus da imunodefic humana (HIV)	8
. 024-027 Doenças transmitidas por protozoários	0	0	0	0	0	0	0	0	0	0	0	0	0	0	0	0	0	0	0	0	4	1	1	0	2	2	2	1	3		. 024-027 Doenças transmitidas por protozoários	2
... 024 Malária	0	0	0	0	0	0	0	0	0	0	0	0	0	0	0	0	0	0	0	0	0	0	0	0	0	0	0	0	0		... 024 Malária	0
... 025 Leishmaniose	0	0	0	0	0	0	0	0	0	0	0	0	0	0	0	0	0	0	0	0	1	0	0	0	0	0	0	0	0		... 025 Leishmaniose	0
... 026 Doença de Chagas	0	0	0	0	0	0	0	0	0	0	0	0	0	0	0	0	0	0	0	0	3	1	1	0	2	2	2	1	3		... 026 Doença de Chagas	2
... 027 Toxoplasmose	0	0	0	0	0	0	0	0	0	0	0	0	0	0	0	0	0	0	0	0	0	0	0	0	0	0	0	0	0		... 027 Toxoplasmose	0
. 028-030 Helmintíases	0	0	0	0	0	0	0	0	0	0	0	0	0	0	0	0	0	0	0	0	0	0	0	0	1	0	1	0	0		. 028-030 Helmintíases	0
... 028 Esquistossomose	0	0	0	0	0	0	0	0	0	0	0	0	0	0	0	0	0	0	0	0	0	0	0	0	0	0	0	0	0		... 028 Esquistossomose	0
... 029 Cisticercose	0	0	0	0	0	0	0	0	0	0	0	0	0	0	0	0	0	0	0	0	0	0	0	0	1	0	1	0	0		... 029 Cisticercose	0
... 030 Restante de helmintíases	0	0	0	0	0	0	0	0	0	0	0	0	0	0	0	0	0	0	0	0	0	0	0	0	0	0	0	0	0		... 030 Restante de helmintíases	0
. 031 Restante algumas doenç infec e parasitárias	0	0	0	0	0	0	0	0	0	0	0	0	0	0	0	0	0	0	0	0	0	3	1	0	1	0	3	0	1		. 031 Restante algumas doenç infec e parasitárias	1
032-052 NEOPLASIAS	0	0	0	0	0	0	0	0	0	0	0	0	0	0	0	0	0	0	0	0	49	47	48	67	52	57	53	69	75		032-052 NEOPLASIAS	72
. 032 Neopl malig do lábio, cav oral e faringe	0	0	0	0	0	0	0	0	0	0	0	0	0	0	0	0	0	0	0	0	4	0	2	1	2	3	2	2	3		. 032 Neopl malig do lábio, cav oral e faringe	3
. 033 Neoplasia maligna do esôfago	0	0	0	0	0	0	0	0	0	0	0	0	0	0	0	0	0	0	0	0	1	2	0	1	0	2	1	2	1		. 033 Neoplasia maligna do esôfago	0
. 034 Neoplasia maligna do estômago	0	0	0	0	0	0	0	0	0	0	0	0	0	0	0	0	0	0	0	0	5	3	3	6	3	5	6	9	7		. 034 Neoplasia maligna do estômago	3
. 035 Neoplasia maligna do cólon,reto e ânus	0	0	0	0	0	0	0	0	0	0	0	0	0	0	0	0	0	0	0	0	4	3	4	1	3	0	5	1	3		. 035 Neoplasia maligna do cólon,reto e ânus	4
. 036 Neopl malig do fígado e vias bil intrahepát	0	0	0	0	0	0	0	0	0	0	0	0	0	0	0	0	0	0	0	0	4	2	1	3	2	3	1	6	1		. 036 Neopl malig do fígado e vias bil intrahepát	2
. 037 Neoplasia maligna do pâncreas	0	0	0	0	0	0	0	0	0	0	0	0	0	0	0	0	0	0	0	0	0	1	2	4	3	2	2	2	2		. 037 Neoplasia maligna do pâncreas	3
. 038 Neoplasia maligna da laringe	0	0	0	0	0	0	0	0	0	0	0	0	0	0	0	0	0	0	0	0	0	0	1	1	1	1	0	2	1		. 038 Neoplasia maligna da laringe	3
. 039 Neopl malig da traquéia,brônquios e pulmões	0	0	0	0	0	0	0	0	0	0	0	0	0	0	0	0	0	0	0	0	4	4	5	8	11	14	14	9	3		. 039 Neopl malig da traquéia,brônquios e pulmões	11
. 040 Neoplasia maligna da pele	0	0	0	0	0	0	0	0	0	0	0	0	0	0	0	0	0	0	0	0	0	1	0	0	1	0	0	0	0		. 040 Neoplasia maligna da pele	0
. 041 Neoplasia maligna da mama	0	0	0	0	0	0	0	0	0	0	0	0	0	0	0	0	0	0	0	0	3	4	3	6	2	1	2	3	8		. 041 Neoplasia maligna da mama	4
. 042 Neoplasia maligna do colo do útero	0	0	0	0	0	0	0	0	0	0	0	0	0	0	0	0	0	0	0	0	1	4	1	4	3	0	1	2	1		. 042 Neoplasia maligna do colo do útero	1
. 043 Neopl malig de corpo e partes n/esp útero	0	0	0	0	0	0	0	0	0	0	0	0	0	0	0	0	0	0	0	0	2	1	2	1	0	0	0	2	3		. 043 Neopl malig de corpo e partes n/esp útero	2
. 044 Neoplasia maligna do ovário	0	0	0	0	0	0	0	0	0	0	0	0	0	0	0	0	0	0	0	0	1	0	3	1	1	3	1	2	0		. 044 Neoplasia maligna do ovário	0
. 045 Neoplasia maligna da próstata	0	0	0	0	0	0	0	0	0	0	0	0	0	0	0	0	0	0	0	0	6	4	4	4	3	9	4	6	12		. 045 Neoplasia maligna da próstata	4
. 046 Neoplasia maligna da bexiga	0	0	0	0	0	0	0	0	0	0	0	0	0	0	0	0	0	0	0	0	1	0	0	0	0	0	0	0	1		. 046 Neoplasia maligna da bexiga	0
. 047 Neopl malig mening,encéf e out partes SNC	0	0	0	0	0	0	0	0	0	0	0	0	0	0	0	0	0	0	0	0	1	2	2	7	2	1	4	6	6		. 047 Neopl malig mening,encéf e out partes SNC	3
. 048 Linfoma não-Hodgkin	0	0	0	0	0	0	0	0	0	0	0	0	0	0	0	0	0	0	0	0	0	0	2	2	3	1	0	1	1		. 048 Linfoma não-Hodgkin	2
. 049 Mieloma mult e neopl malig de plasmócitos	0	0	0	0	0	0	0	0	0	0	0	0	0	0	0	0	0	0	0	0	0	1	0	2	0	1	0	0	5		. 049 Mieloma mult e neopl malig de plasmócitos	0
. 050 Leucemia	0	0	0	0	0	0	0	0	0	0	0	0	0	0	0	0	0	0	0	0	2	2	0	0	0	3	3	2	0		. 050 Leucemia	6
. 051 Neoplasias in situ, benig, comport incert	0	0	0	0	0	0	0	0	0	0	0	0	0	0	0	0	0	0	0	0	1	1	0	0	1	0	0	1	2		. 051 Neoplasias in situ, benig, comport incert	2
. 052 Restante de neoplasias malignas	0	0	0	0	0	0	0	0	0	0	0	0	0	0	0	0	0	0	0	0	9	12	13	15	11	8	7	11	15		. 052 Restante de neoplasias malignas	19
053-054 D SANGUE E ORG HEMAT E ALGUNS TRANS IMUNIT	0	0	0	0	0	0	0	0	0	0	0	0	0	0	0	0	0	0	0	0	5	1	2	1	1	2	3	2	4		053-054 D SANGUE E ORG HEMAT E ALGUNS TRANS IMUNIT	2
. 053 Anemias	0	0	0	0	0	0	0	0	0	0	0	0	0	0	0	0	0	0	0	0	3	1	1	1	1	2	1	2	3		. 053 Anemias	1
. 054 Rest d sangue, org hemat e alg transt imunit	0	0	0	0	0	0	0	0	0	0	0	0	0	0	0	0	0	0	0	0	2	0	1	0	0	0	2	0	1		. 054 Rest d sangue, org hemat e alg transt imunit	1
055-057 D ENDÓCRINAS, NUTRICIONAIS E METABÓLICAS	0	0	0	0	0	0	0	0	0	0	0	0	0	0	0	0	0	0	0	0	13	16	13	13	20	13	16	14	21		055-057 D ENDÓCRINAS, NUTRICIONAIS E METABÓLICAS	20
. 055 Diabetes mellitus	0	0	0	0	0	0	0	0	0	0	0	0	0	0	0	0	0	0	0	0	12	16	10	11	14	8	11	11	16		. 055 Diabetes mellitus	12
. 056 Desnutrição	0	0	0	0	0	0	0	0	0	0	0	0	0	0	0	0	0	0	0	0	1	0	0	0	3	2	2	2	2		. 056 Desnutrição	4
. 057 Rest doenças endócr, nutricion e metabólicas	0	0	0	0	0	0	0	0	0	0	0	0	0	0	0	0	0	0	0	0	0	0	3	2	3	3	3	1	3		. 057 Rest doenças endócr, nutricion e metabólicas	4
058-059 TRANSTORNOS MENTAIS E COMPORTAMENTAIS	0	0	0	0	0	0	0	0	0	0	0	0	0	0	0	0	0	0	0	0	0	6	6	6	3	7	1	4	4		058-059 TRANSTORNOS MENTAIS E COMPORTAMENTAIS	1
. 058 Transt ment e comport uso subst psicoativas	0	0	0	0	0	0	0	0	0	0	0	0	0	0	0	0	0	0	0	0	0	6	4	5	3	6	0	3	3		. 058 Transt ment e comport uso subst psicoativas	0
... 058.1 Trans ment e comport devid uso álcool	0	0	0	0	0	0	0	0	0	0	0	0	0	0	0	0	0	0	0	0	0	6	4	5	3	5	0	3	2		... 058.1 Trans ment e comport devid uso álcool	0
. 059 Rest transtornos mentais e comportamentais	0	0	0	0	0	0	0	0	0	0	0	0	0	0	0	0	0	0	0	0	0	0	2	1	0	1	1	1	1		. 059 Rest transtornos mentais e comportamentais	1
060-063 DOENÇAS DO SISTEMA NERVOSO	0	0	0	0	0	0	0	0	0	0	0	0	0	0	0	0	0	0	0	0	3	7	5	6	6	12	7	4	9		060-063 DOENÇAS DO SISTEMA NERVOSO	10
. 060 Meningite	0	0	0	0	0	0	0	0	0	0	0	0	0	0	0	0	0	0	0	0	0	2	1	1	1	0	0	0	0		. 060 Meningite	0
. 061 Doença de Alzheimer	0	0	0	0	0	0	0	0	0	0	0	0	0	0	0	0	0	0	0	0	1	0	2	1	0	8	3	2	3		. 061 Doença de Alzheimer	5
. 062 Epilepsia	0	0	0	0	0	0	0	0	0	0	0	0	0	0	0	0	0	0	0	0	0	1	0	2	3	0	2	0	1		. 062 Epilepsia	0
. 063 Restante das doenças do sistema nervoso	0	0	0	0	0	0	0	0	0	0	0	0	0	0	0	0	0	0	0	0	2	4	2	2	2	4	2	2	5		. 063 Restante das doenças do sistema nervoso	5
064 DOENÇAS DOS OLHOS E ANEXOS	0	0	0	0	0	0	0	0	0	0	0	0	0	0	0	0	0	0	0	0	0	0	0	0	0	0	0	0	0		064 DOENÇAS DOS OLHOS E ANEXOS	0
065 DOENÇAS DO OUVIDO E DA APÓFISE MASTÓIDE	0	0	0	0	0	0	0	0	0	0	0	0	0	0	0	0	0	0	0	0	0	0	0	0	0	0	0	0	0		065 DOENÇAS DO OUVIDO E DA APÓFISE MASTÓIDE	0
066-072 DOENÇAS DO APARELHO CIRCULATÓRIO	0	0	0	0	0	0	0	0	0	0	0	0	0	0	0	0	0	0	0	0	112	128	88	103	109	132	108	100	101		066-072 DOENÇAS DO APARELHO CIRCULATÓRIO	103
. 066 Febre reumát aguda e doen reum crôn coração	0	0	0	0	0	0	0	0	0	0	0	0	0	0	0	0	0	0	0	0	0	0	1	1	1	1	0	1	0		. 066 Febre reumát aguda e doen reum crôn coração	0
. 067 Doenças hipertensivas	0	0	0	0	0	0	0	0	0	0	0	0	0	0	0	0	0	0	0	0	9	5	11	5	16	11	9	14	13		. 067 Doenças hipertensivas	10
. 068 Doenças isquêmicas do coração	0	0	0	0	0	0	0	0	0	0	0	0	0	0	0	0	0	0	0	0	25	28	22	24	26	38	24	23	17		. 068 Doenças isquêmicas do coração	14
... 068.1 Infarto agudo do miocárdio	0	0	0	0	0	0	0	0	0	0	0	0	0	0	0	0	0	0	0	0	20	20	14	14	15	24	17	16	12		... 068.1 Infarto agudo do miocárdio	10
. 069 Outras doenças cardíacas	0	0	0	0	0	0	0	0	0	0	0	0	0	0	0	0	0	0	0	0	21	35	15	28	24	30	38	22	27		. 069 Outras doenças cardíacas	41
. 070 Doenças cerebrovasculares	0	0	0	0	0	0	0	0	0	0	0	0	0	0	0	0	0	0	0	0	47	51	33	36	38	47	33	35	34		. 070 Doenças cerebrovasculares	35
. 071 Aterosclerose	0	0	0	0	0	0	0	0	0	0	0	0	0	0	0	0	0	0	0	0	5	3	3	7	3	2	1	1	2		. 071 Aterosclerose	1
. 072 Rest doenças do aparelho circulatório	0	0	0	0	0	0	0	0	0	0	0	0	0	0	0	0	0	0	0	0	5	6	3	2	1	3	3	4	8		. 072 Rest doenças do aparelho circulatório	2
073-077 DOENÇAS DO APARELHO RESPIRATÓRIO	0	0	0	0	0	0	0	0	0	0	0	0	0	0	0	0	0	0	0	0	39	45	55	45	56	38	51	53	50		073-077 DOENÇAS DO APARELHO RESPIRATÓRIO	51
. 073 Influenza (gripe)	0	0	0	0	0	0	0	0	0	0	0	0	0	0	0	0	0	0	0	0	0	0	0	0	0	0	0	0	0		. 073 Influenza (gripe)	0
. 074 Pneumonia	0	0	0	0	0	0	0	0	0	0	0	0	0	0	0	0	0	0	0	0	6	12	8	11	26	17	17	17	19		. 074 Pneumonia	12
. 075 Out infec agudas das vias aéreas inferiores	0	0	0	0	0	0	0	0	0	0	0	0	0	0	0	0	0	0	0	0	0	1	0	0	1	0	0	1	0		. 075 Out infec agudas das vias aéreas inferiores	0
... 075.1 Bronquiolite	0	0	0	0	0	0	0	0	0	0	0	0	0	0	0	0	0	0	0	0	0	1	0	0	0	0	0	1	0		... 075.1 Bronquiolite	0
. 076 Doenças crônicas das vias aéreas inferiores	0	0	0	0	0	0	0	0	0	0	0	0	0	0	0	0	0	0	0	0	25	24	39	29	26	12	30	28	23		. 076 Doenças crônicas das vias aéreas inferiores	27
... 076.1 Asma	0	0	0	0	0	0	0	0	0	0	0	0	0	0	0	0	0	0	0	0	1	0	0	0	3	0	0	1	0		... 076.1 Asma	0
. 077 Restante doenças do aparelho respiratório	0	0	0	0	0	0	0	0	0	0	0	0	0	0	0	0	0	0	0	0	8	8	8	5	3	9	4	7	8		. 077 Restante doenças do aparelho respiratório	12
078-082 DOENÇAS DO APARELHO DIGESTIVO	0	0	0	0	0	0	0	0	0	0	0	0	0	0	0	0	0	0	0	0	18	16	12	18	19	16	16	23	23		078-082 DOENÇAS DO APARELHO DIGESTIVO	26
. 078 Úlcera gástrica, duodenal e péptica	0	0	0	0	0	0	0	0	0	0	0	0	0	0	0	0	0	0	0	0	0	0	2	2	0	1	2	0	1		. 078 Úlcera gástrica, duodenal e péptica	1
. 079 Peritonite	0	0	0	0	0	0	0	0	0	0	0	0	0	0	0	0	0	0	0	0	2	0	0	0	0	0	1	1	0		. 079 Peritonite	1
. 080 Doenças do fígado	0	0	0	0	0	0	0	0	0	0	0	0	0	0	0	0	0	0	0	0	8	6	4	5	6	4	2	5	6		. 080 Doenças do fígado	7
... 080.1 Doença alcoólica do fígado	0	0	0	0	0	0	0	0	0	0	0	0	0	0	0	0	0	0	0	0	3	0	1	2	0	2	0	2	0		... 080.1 Doença alcoólica do fígado	3
... 080.2 Fibrose e cirrose do fígado	0	0	0	0	0	0	0	0	0	0	0	0	0	0	0	0	0	0	0	0	3	2	2	1	4	1	1	3	4		... 080.2 Fibrose e cirrose do fígado	2
... 080.3 Outras doenças do fígado	0	0	0	0	0	0	0	0	0	0	0	0	0	0	0	0	0	0	0	0	2	4	1	2	2	1	1	0	2		... 080.3 Outras doenças do fígado	2
. 081 Colecistite	0	0	0	0	0	0	0	0	0	0	0	0	0	0	0	0	0	0	0	0	1	2	0	3	1	5	2	0	4		. 081 Colecistite	0
. 082 Rest doenças do aparelho digestivo	0	0	0	0	0	0	0	0	0	0	0	0	0	0	0	0	0	0	0	0	7	8	6	8	12	6	9	17	12		. 082 Rest doenças do aparelho digestivo	17
083 DOENÇAS DA PELE E TECIDO SUBCUTÂNEO	0	0	0	0	0	0	0	0	0	0	0	0	0	0	0	0	0	0	0	0	0	1	1	0	0	0	1	0	0		083 DOENÇAS DA PELE E TECIDO SUBCUTÂNEO	0
084 DOENÇAS SIST OSTEOMUSC E TECIDO CONJUNTIVO	0	0	0	0	0	0	0	0	0	0	0	0	0	0	0	0	0	0	0	0	0	2	1	1	1	2	1	2	1		084 DOENÇAS SIST OSTEOMUSC E TECIDO CONJUNTIVO	1
085-087 DOENÇAS DO APARELHO GENITURINÁRIO	0	0	0	0	0	0	0	0	0	0	0	0	0	0	0	0	0	0	0	0	6	7	8	8	4	9	9	8	13		085-087 DOENÇAS DO APARELHO GENITURINÁRIO	9
. 085 D glomerulares e d renais túbulo-interstic	0	0	0	0	0	0	0	0	0	0	0	0	0	0	0	0	0	0	0	0	0	0	0	0	0	1	0	0	4		. 085 D glomerulares e d renais túbulo-interstic	2
. 086 Insuficiência renal	0	0	0	0	0	0	0	0	0	0	0	0	0	0	0	0	0	0	0	0	6	6	8	4	3	5	5	5	9		. 086 Insuficiência renal	7
. 087 Rest doenças do aparelho geniturinário	0	0	0	0	0	0	0	0	0	0	0	0	0	0	0	0	0	0	0	0	0	1	0	4	1	3	4	3	0		. 087 Rest doenças do aparelho geniturinário	0
088-093 GRAVIDEZ, PARTO E PUERPÉRIO	0	0	0	0	0	0	0	0	0	0	0	0	0	0	0	0	0	0	0	0	0	0	0	0	0	1	2	3	1		088-093 GRAVIDEZ, PARTO E PUERPÉRIO	0
. 088 Gravidez que termina em aborto	0	0	0	0	0	0	0	0	0	0	0	0	0	0	0	0	0	0	0	0	0	0	0	0	0	0	0	0	0		. 088 Gravidez que termina em aborto	0
. 089 Outras mortes obstétricas diretas	0	0	0	0	0	0	0	0	0	0	0	0	0	0	0	0	0	0	0	0	0	0	0	0	0	1	0	2	1		. 089 Outras mortes obstétricas diretas	0
. 090 Mortes obstétricas indiretas	0	0	0	0	0	0	0	0	0	0	0	0	0	0	0	0	0	0	0	0	0	0	0	0	0	0	1	1	0		. 090 Mortes obstétricas indiretas	0
. 091 Morte obstétrica tardia	0	0	0	0	0	0	0	0	0	0	0	0	0	0	0	0	0	0	0	0	0	0	0	0	0	0	0	0	0		. 091 Morte obstétrica tardia	0
. 092 Seqüela de causa obstétrica direta	0	0	0	0	0	0	0	0	0	0	0	0	0	0	0	0	0	0	0	0	0	0	0	0	0	0	1	0	0		. 092 Seqüela de causa obstétrica direta	0
. 093 Restante de gravidez, parto e puerpério	0	0	0	0	0	0	0	0	0	0	0	0	0	0	0	0	0	0	0	0	0	0	0	0	0	0	0	0	0		. 093 Restante de gravidez, parto e puerpério	0
094-098 ALG AFECÇÕES ORIGIN NO PERÍODO PERINATAL	0	0	0	0	0	0	0	0	0	0	0	0	0	0	0	0	0	0	0	0	17	11	18	17	15	20	15	12	11		094-098 ALG AFECÇÕES ORIGIN NO PERÍODO PERINATAL	7
. 094 Feto e recemnasc afet fat mat e compl grav	0	0	0	0	0	0	0	0	0	0	0	0	0	0	0	0	0	0	0	0	2	0	2	2	5	2	3	3	0		. 094 Feto e recemnasc afet fat mat e compl grav	0
. 095 Transt relac duração gestação e cresc fetal	0	0	0	0	0	0	0	0	0	0	0	0	0	0	0	0	0	0	0	0	1	1	0	0	0	0	2	2	2		. 095 Transt relac duração gestação e cresc fetal	2
. 096 Traumatismo de parto	0	0	0	0	0	0	0	0	0	0	0	0	0	0	0	0	0	0	0	0	0	0	0	0	0	0	0	0	0		. 096 Traumatismo de parto	0
. 097 Trans resp e cardiovas espec per perinatal	0	0	0	0	0	0	0	0	0	0	0	0	0	0	0	0	0	0	0	0	12	7	14	11	8	13	8	3	6		. 097 Trans resp e cardiovas espec per perinatal	4
. 098 Rest afec originadas no período perinatal	0	0	0	0	0	0	0	0	0	0	0	0	0	0	0	0	0	0	0	0	2	3	2	4	2	5	2	4	3		. 098 Rest afec originadas no período perinatal	1
099-101 MALF CONGÊN, DEFORM E ANOMAL CROMOSSÔMICAS	0	0	0	0	0	0	0	0	0	0	0	0	0	0	0	0	0	0	0	0	3	3	2	4	3	8	3	5	6		099-101 MALF CONGÊN, DEFORM E ANOMAL CROMOSSÔMICAS	2
. 099 Malformações congênitas do sistema nervoso	0	0	0	0	0	0	0	0	0	0	0	0	0	0	0	0	0	0	0	0	2	1	0	1	1	1	0	1	2		. 099 Malformações congênitas do sistema nervoso	0
. 100 Malf congênitas do aparelho circulatório	0	0	0	0	0	0	0	0	0	0	0	0	0	0	0	0	0	0	0	0	1	0	0	1	2	5	2	3	2		. 100 Malf congênitas do aparelho circulatório	1
. 101 Rest de malf cong, deform e anomal Cromoss	0	0	0	0	0	0	0	0	0	0	0	0	0	0	0	0	0	0	0	0	0	2	2	2	0	2	1	1	2		. 101 Rest de malf cong, deform e anomal Cromoss	1
102-104 SINT, SIN E ACH ANORM CLÍN E LAB, NCOP	0	0	0	0	0	0	0	0	0	0	0	0	0	0	0	0	0	0	0	0	90	59	48	65	71	60	73	69	74		102-104 SINT, SIN E ACH ANORM CLÍN E LAB, NCOP	76
. 102 Senilidade	0	0	0	0	0	0	0	0	0	0	0	0	0	0	0	0	0	0	0	0	0	3	2	1	0	0	1	1	1		. 102 Senilidade	1
. 103 Morte sem assistência médica	0	0	0	0	0	0	0	0	0	0	0	0	0	0	0	0	0	0	0	0	30	9	2	11	21	23	29	21	23		. 103 Morte sem assistência médica	37
. 104 Rest sint, sin e ach anorm clín e laborat	0	0	0	0	0	0	0	0	0	0	0	0	0	0	0	0	0	0	0	0	60	47	44	53	50	37	43	47	50		. 104 Rest sint, sin e ach anorm clín e laborat	38
105-114 CAUSAS EXTERNAS DE MORBIDADE E MORTALIDADE	0	0	0	0	0	0	0	0	0	0	0	0	0	0	0	0	0	0	0	0	58	49	72	80	59	78	78	77	84		105-114 CAUSAS EXTERNAS DE MORBIDADE E MORTALIDADE	77
. 105 Acidentes de transporte	0	0	0	0	0	0	0	0	0	0	0	0	0	0	0	0	0	0	0	0	23	19	34	37	23	37	36	35	37		. 105 Acidentes de transporte	32
. 106 Quedas	0	0	0	0	0	0	0	0	0	0	0	0	0	0	0	0	0	0	0	0	1	1	2	4	6	7	5	6	4		. 106 Quedas	6
. 107 Afogamento e submersões acidentais	0	0	0	0	0	0	0	0	0	0	0	0	0	0	0	0	0	0	0	0	5	1	11	5	3	4	2	11	6		. 107 Afogamento e submersões acidentais	4
. 108 Exposição à fumaça, ao fogo e às chamas	0	0	0	0	0	0	0	0	0	0	0	0	0	0	0	0	0	0	0	0	0	0	0	0	0	1	0	1	1		. 108 Exposição à fumaça, ao fogo e às chamas	1
. 109 Envenen, intoxic por ou expos a subst nociv	0	0	0	0	0	0	0	0	0	0	0	0	0	0	0	0	0	0	0	0	0	0	0	2	0	0	1	0	0		. 109 Envenen, intoxic por ou expos a subst nociv	0
. 110 Lesões autoprovocadas voluntariamente	0	0	0	0	0	0	0	0	0	0	0	0	0	0	0	0	0	0	0	0	7	4	3	7	10	8	8	6	5		. 110 Lesões autoprovocadas voluntariamente	7
. 111 Agressões	0	0	0	0	0	0	0	0	0	0	0	0	0	0	0	0	0	0	0	0	9	16	15	17	7	12	19	15	24		. 111 Agressões	21
. 112 Eventos(fatos) cuja intenção é indeterminada	0	0	0	0	0	0	0	0	0	0	0	0	0	0	0	0	0	0	0	0	7	3	0	4	3	2	1	1	1		. 112 Eventos(fatos) cuja intenção é indeterminada	2
. 113 Intervenções legais e operações de guerra	0	0	0	0	0	0	0	0	0	0	0	0	0	0	0	0	0	0	0	0	0	0	0	0	0	0	1	0	0		. 113 Intervenções legais e operações de guerra	0
. 114 Todas as outras causas externas	0	0	0	0	0	0	0	0	0	0	0	0	0	0	0	0	0	0	0	0	6	5	7	4	7	7	5	2	6		. 114 Todas as outras causas externas	4
FORA DA CID-10-BR	0	0	0	0	0	0	0	0	0	0	0	0	0	0	0	0	0	0	0	0	0	0	0	0	0	0	0	0	0		FORA DA CID-10-BR	0
Total	0	0	0	0	0	0	0	0	0	0	0	0	0	0	0	0	0	0	0	0	426	412	391	445	432	465	464	464	490		Total	480
Óbitos por capítulo - menores de 1 ano																															Óbitos por capítulo - menores de 1 ano
1999-2007																															2008
Capítulo CID-10	1979	1980	1981	1982	1983	1984	1985	1986	1987	1988	1989	1990	1991	1992	1993	1994	1995	1996	1997	1998	1999	2000	2001	2002	2003	2004	2005	2006	2007		Capítulo CID-10	Óbitos p/Residênc
I. Algumas doenças infecciosas e parasitárias	0	0	0	0	0	0	0	0	0	0	0	0	0	0	0	0	0	0	0	0	2	0	0	1	1	0	0	1	1		I. Algumas doenças infecciosas e parasitárias	2
II. Neoplasias (tumores)	0	0	0	0	0	0	0	0	0	0	0	0	0	0	0	0	0	0	0	0	0	0	0	0	0	0	0	0	0		II. Neoplasias (tumores)	0
III. Doenças sangue órgãos hemat e transt imunitár	0	0	0	0	0	0	0	0	0	0	0	0	0	0	0	0	0	0	0	0	0	0	0	0	0	0	0	0	0		III. Doenças sangue órgãos hemat e transt imunitár	0
IV. Doenças endócrinas nutricionais e metabólicas	0	0	0	0	0	0	0	0	0	0	0	0	0	0	0	0	0	0	0	0	0	0	0	0	1	1	0	0	0		IV. Doenças endócrinas nutricionais e metabólicas	0
V. Transtornos mentais e comportamentais	0	0	0	0	0	0	0	0	0	0	0	0	0	0	0	0	0	0	0	0	0	0	0	0	0	0	0	0	0		V. Transtornos mentais e comportamentais	0
VI. Doenças do sistema nervoso	0	0	0	0	0	0	0	0	0	0	0	0	0	0	0	0	0	0	0	0	0	1	0	0	1	0	0	0	0		VI. Doenças do sistema nervoso	0
VII. Doenças do olho e anexos	0	0	0	0	0	0	0	0	0	0	0	0	0	0	0	0	0	0	0	0	0	0	0	0	0	0	0	0	0		VII. Doenças do olho e anexos	0
VIII.Doenças do ouvido e da apófise mastóide	0	0	0	0	0	0	0	0	0	0	0	0	0	0	0	0	0	0	0	0	0	0	0	0	0	0	0	0	0		VIII.Doenças do ouvido e da apófise mastóide	0
IX. Doenças do aparelho circulatório	0	0	0	0	0	0	0	0	0	0	0	0	0	0	0	0	0	0	0	0	1	0	1	0	0	1	0	0	2		IX. Doenças do aparelho circulatório	0
X. Doenças do aparelho respiratório	0	0	0	0	0	0	0	0	0	0	0	0	0	0	0	0	0	0	0	0	1	3	2	0	0	4	1	3	2		X. Doenças do aparelho respiratório	3
XI. Doenças do aparelho digestivo	0	0	0	0	0	0	0	0	0	0	0	0	0	0	0	0	0	0	0	0	0	0	0	0	1	0	0	0	0		XI. Doenças do aparelho digestivo	0
XII. Doenças da pele e do tecido subcutâneo	0	0	0	0	0	0	0	0	0	0	0	0	0	0	0	0	0	0	0	0	0	0	0	0	0	0	0	0	0		XII. Doenças da pele e do tecido subcutâneo	0
XIII.Doenças sist osteomuscular e tec conjuntivo	0	0	0	0	0	0	0	0	0	0	0	0	0	0	0	0	0	0	0	0	0	0	0	0	0	0	0	0	0		XIII.Doenças sist osteomuscular e tec conjuntivo	0
XIV. Doenças do aparelho geniturinário	0	0	0	0	0	0	0	0	0	0	0	0	0	0	0	0	0	0	0	0	0	0	0	0	0	0	0	0	0		XIV. Doenças do aparelho geniturinário	0
XV. Gravidez parto e puerpério	0	0	0	0	0	0	0	0	0	0	0	0	0	0	0	0	0	0	0	0	0	0	0	0	0	0	0	0	0		XV. Gravidez parto e puerpério	0
XVI. Algumas afec originadas no período perinatal	0	0	0	0	0	0	0	0	0	0	0	0	0	0	0	0	0	0	0	0	17	11	18	17	15	20	15	12	11		XVI. Algumas afec originadas no período perinatal	7
XVII.Malf cong deformid e anomalias cromossômicas	0	0	0	0	0	0	0	0	0	0	0	0	0	0	0	0	0	0	0	0	3	2	2	3	3	6	3	3	4		XVII.Malf cong deformid e anomalias cromossômicas	1
XVIII.Sint sinais e achad anorm ex clín e laborat	0	0	0	0	0	0	0	0	0	0	0	0	0	0	0	0	0	0	0	0	4	2	0	0	0	4	5	1	2		XVIII.Sint sinais e achad anorm ex clín e laborat	0
XX. Causas externas de morbidade e mortalidade	0	0	0	0	0	0	0	0	0	0	0	0	0	0	0	0	0	0	0	0	1	0	0	1	0	0	1	0	1		XX. Causas externas de morbidade e mortalidade	0
Total	0	0	0	0	0	0	0	0	0	0	0	0	0	0	0	0	0	0	0	0	29	19	23	22	22	36	25	20	23		Total	13
Imunizações - Menor de 1 ano
2000-2009
Imuno	1994	1995	1996	1997	1998	1999	2000	2001	2002	2003	2004	2005	2006	2007	2008	2009	Total	Total
BCG (BCG)	0	0	0	0	0	0	100.85	102.35	96.11	100.59	101.59	105.84	104.15	112.76	107.4	113.92	104.37	0
Contra Febre Amarela (FA)	0	0	0	0	0	0	107.6	92.64	96.93	91.67	74.81	92.76	102.04	107.01	104.18	119.49	98.65	0
Contra Haemophilus influenzae tipo b (Hib)	0	0	0	0	0	0	102.56	89.9	43.75	0	0.14	0	0	0	0.07	0	24.71	0
Contra Hepatite B (HB)	0	0	0	0	0	0	90.5	94.85	108.53	91.93	102.42	93.76	104.22	103.02	97.8	105.86	99.1	0
Contra Influenza (Campanha) (INF)	0	0	0	0	0	0	45.68	60.77	65.49	76.67	70.22	68.53	77.08	75.35	75.88	80.03	70.33	0
Contra Sarampo	0	0	0	0	0	0	113.63	87.82	97.27	0.26	0	0	0	0	0	0	31.06	0
Dupla Viral (SR)	0	0	0	0	0	0	0	0	0	0	0	0	0	0	0	0	0	0
Oral Contra Poliomielite (VOP)	0	0	0	0	0	0	87.61	88.08	96.59	88.74	116.4	92.3	100	110.69	97	105.71	97.99	0
Oral Contra Poliomielite (Campanha 1ª etapa) (VOP)	0	0	0	0	0	0	97.67	93.5	87.93	97.02	100.86	99.09	97.4	105.68	109.91	103.53	99.17	0
Oral Contra Poliomielite (Campanha 2ª etapa) (VOP)	0	0	0	0	0	0	106.82	93.24	108.21	98.35	97.25	98.75	95.85	105.15	108.3	97.82	100.91	0
Oral de Rotavírus Humano (RR)	0	0	0	0	0	0	0	0	0	0	0	0	38.51	87.54	78.02	86.23	27.38	0
Tetravalente (DTP/Hib) (TETRA)	0	0	0	0	0	0	0	0	34.74	88.48	116.89	95.35	96.35	112.54	99.34	97.14	72.8	0
Tríplice Bacteriana (DTP)	0	0	0	0	0	0	94.23	87.95	61.5	0.26	0	0	0	0	0.07	0	25.44	0
Tríplice Viral (SCR)	0	0	0	0	0	0	103.28	86.96	83.26	117.34	87.7	100.83	92.16	101.19	91.3	129.74	99.03	0
Tríplice Viral (campanha) (SCR)	0	0	0	0	0	0	0	0	0	0	30.58	0	0	0	0	0	3.2	0
Totais das vacinas contra tuberculose	0	0	0	0	0	0	0	0	0	0	0	0	104.15	112.76	107.4	113.92	109.49	0
Totais das vacinas contra hepatite B	0	0	0	0	0	0	0	0	0	0	0	0	104.22	103.02	97.8	105.86	102.74	0
Totais das vacinas contra poliomielite	0	0	0	0	0	0	0	0	0	0	0	0	100	110.69	97	105.71	103.3	0
Totais das vacinas Tetra + Penta + Hexavanlente	0	0	0	0	0	0	0	0	0	0	0	0	96.35	112.54	99.34	97.14	101.27	0
Totais das vacinas contra sarampo e rubéola	0	0	0	0	0	0	0	0	0	0	0	0	92.16	101.19	91.3	129.74	103.31	0
Totais das vacinas contra difteria e tétano	0	0	0	0	0	0	0	0	0	0	0	0	96.35	112.54	99.41	97.14	101.29	0
Totais das vacinas HiB+Tetra+Penta+Hexavanlente	0	0	0	0	0	0	0	0	0	0	0	0	96.35	112.54	99.41	97.14	101.29	0
Total	0	0	0	0	0	0	76.6	73.06	75.15	71.67	73.3	71.28	79.03	86.12	83.52	85.54	78.02	0
SIAB - Dados Cadastrais - PACS
Dez/2004, Dez/2005, Dez/2006, Dez/2007, Dez/2008, Dez/2009
Ano	Nº Pessoas	Nº Famílias	Mulheres <1ano	Mulheres 1a4a	Homens <1ano	Homens 1a4a
1998	0	0	0	0	0	0
1999	0	0	0	0	0	0
2000	0	0	0	0	0	0
2001	0	0	0	0	0	0
2002	0	0	0	0	0	0
2003	0	0	0	0	0	0
2004	42337	12600	93	1232	112	1256
2005	20104	6143	23	464	26	487
2006	20726	6452	58	565	57	642
2007	11556	3636	29	311	17	348
2008	16230	5069	40	465	53	493
2009	17003	5373	40	430	39	449
2010	0	0	0	0	0	0
2011	0	0	0	0	0	0
SIAB - Dados Cadastrais - PSF
Dez/2004, Dez/2005, Dez/2006, Dez/2007, Dez/2008, Dez/2009
Ano	Nº Pessoas	Nº Famílias	Mulheres <1ano	Mulheres 1a4a	Homens <1ano	Homens 1a4a
1998	0	0	0	0	0	0
1999	0	0	0	0	0	0
2000	0	0	0	0	0	0
2001	0	0	0	0	0	0
2002	0	0	0	0	0	0
2003	0	0	0	0	0	0
2004	13909	3915	31	497	26	512
2005	24680	7314	116	807	125	871
2006	30927	9266	102	1076	96	1128
2007	29623	8915	87	981	74	968
2008	44187	13499	139	1394	172	1368
2009	38412	11733	109	1108	105	1135
2010	0	0	0	0	0	0
2011	0	0	0	0	0	0
SIAB - Dados Cadastrais - Outros
Dez/2001,Dez/2002,Dez/2003,Dez/2004,Dez/2005,Dez/2006
Ano	Nº Pessoas	Nº Famílias	Mulheres <1ano	Mulheres 1a4a	Homens <1ano	Homens 1a4a
1998	0	0	0	0	0	0
1999	0	0	0	0	0	0
2000	0	0	0	0	0	0
2001	0	0	0	0	0	0
2002	0	0	0	0	0	0
2003	0	0	0	0	0	0
2004	0	0	0	0	0	0
2005	0	0	0	0	0	0
2006	0	0	0	0	0	0
2007	0	0	0	0	0	0
2008	0	0	0	0	0	0
2009	0	0	0	0	0	0
2010	0	0	0	0	0	0
2011	0	0	0	0	0	0
SIAB - Produção e Marcadores - PACS
2004-2009
Ano	Nº Visitas	Famílias Acompanh.	Crianças <1 ano	Cr<1a c/Vacin.dia	Crianças até 4m	Cr<4m AleitMatExcl	Nº Gest. Acompanh	Gest.c/PN no mês	Nascidos Vivos	Óbitos<1a Diarr	Cr<1a pesadas	Cr 12-23m Pesadas	Cr<1a desnutridas	Cr 12-23m Desnutr.	Hosp.<5a Pneumonia	Hosp.<5a Desitrat
1998	0	0	0	0	0	0	0	0	0	0	0	0	0	0	0	0
1999	0	0	0	0	0	0	0	0	0	0	0	0	0	0	0	0
2000	0	0	0	0	0	0	0	0	0	0	0	0	0	0	0	0
2001	0	0	0	0	0	0	0	0	0	0	0	0	0	0	0	0
2002	0	0	0	0	0	0	0	0	0	0	0	0	0	0	0	0
2003	0	0	0	0	0	0	0	0	0	0	0	0	0	0	0	0
2004	101448	152511	5769	4978	1843	1222	2054	1535	410	0	4140	3629	45	70	37	42
2005	81352	111006	3010	2642	968	694	1296	944	245	4	2553	2713	48	74	25	9
2006	79326	68531	1924	1707	591	438	832	669	131	0	1673	1450	10	17	8	10
2007	41346	37941	1214	1066	370	283	481	375	84	0	1080	986	13	9	5	2
2008	46800	42995	1681	1448	549	430	740	607	132	0	1370	1315	19	15	3	4
2009	38334	37314	1465	1235	445	328	611	468	105	0	1311	1199	3	21	8	2
2010	0	0	0	0	0	0	0	0	0	0	0	0	0	0	0	0
2011	0	0	0	0	0	0	0	0	0	0	0	0	0	0	0	0
SIAB - Produção e Marcadores - PSF
2004-2009
Ano	Nº Visitas	Famílias Acompanh.	Crianças <1 ano	Cr<1a c/Vacin.dia	Crianças até 4m	Cr<4m AleitMatExcl	Nº Gest. Acompanh	Gest.c/PN no mês	Nascidos Vivos	Óbitos<1a Diarr	Cr<1a pesadas	Cr 12-23m Pesadas	Cr<1a desnutridas	Cr 12-23m Desnutr.	Hosp.<5a Pneumonia	Hosp.<5a Desitrat
1998	0	0	0	0	0	0	0	0	0	0	0	0	0	0	0	0
1999	0	0	0	0	0	0	0	0	0	0	0	0	0	0	0	0
2000	0	0	0	0	0	0	0	0	0	0	0	0	0	0	0	0
2001	0	0	0	0	0	0	0	0	0	0	0	0	0	0	0	0
2002	0	0	0	0	0	0	0	0	0	0	0	0	0	0	0	0
2003	0	0	0	0	0	0	0	0	0	0	0	0	0	0	0	0
2004	32356	47661	2357	1946	739	433	929	692	178	0	2089	1762	22	75	15	24
2005	76691	88219	3435	2982	1143	788	1759	1401	277	0	3110	3013	42	83	27	19
2006	117774	95978	3716	3257	1186	877	1622	1405	271	0	3432	2948	34	54	20	28
2007	81622	70762	3194	2877	1041	759	1373	1163	260	0	2885	2713	10	29	14	9
2008	105710	88685	4166	3661	1468	1011	1980	1647	380	0	3644	2968	34	20	26	33
2009	103342	91873	4334	3853	1377	993	1828	1580	340	0	4015	3586	25	25	30	14
2010	0	0	0	0	0	0	0	0	0	0	0	0	0	0	0	0
2011	0	0	0	0	0	0	0	0	0	0	0	0	0	0	0	0
SIAB - Produção e Marcadores - Outros
2001-2006
Ano	Nº Visitas	Famílias Acompanh.	Crianças <1 ano	Cr<1a c/Vacin.dia	Crianças até 4m	Cr<4m AleitMatExcl	Nº Gest. Acompanh	Gest.c/PN no mês	Nascidos Vivos	Óbitos<1a Diarr	Cr<1a pesadas	Cr 12-23m Pesadas	Cr<1a desnutridas	Cr 12-23m Desnutr.	Hosp.<5a Pneumonia	Hosp.<5a Desitrat
1998	0	0	0	0	0	0	0	0	0	0	0	0	0	0	0	0
1999	0	0	0	0	0	0	0	0	0	0	0	0	0	0	0	0
2000	0	0	0	0	0	0	0	0	0	0	0	0	0	0	0	0
2001	0	0	0	0	0	0	0	0	0	0	0	0	0	0	0	0
2002	0	0	0	0	0	0	0	0	0	0	0	0	0	0	0	0
2003	0	0	0	0	0	0	0	0	0	0	0	0	0	0	0	0
2004	0	0	0	0	0	0	0	0	0	0	0	0	0	0	0	0
2005	0	0	0	0	0	0	0	0	0	0	0	0	0	0	0	0
2006	0	0	0	0	0	0	0	0	0	0	0	0	0	0	0	0
2007	0	0	0	0	0	0	0	0	0	0	0	0	0	0	0	0
2008	0	0	0	0	0	0	0	0	0	0	0	0	0	0	0	0
2009	0	0	0	0	0	0	0	0	0	0	0	0	0	0	0	0
2010	0	0	0	0	0	0	0	0	0	0	0	0	0	0	0	0
2011	0	0	0	0	0	0	0	0	0	0	0	0	0	0	0	0
Indicadores Siops
2006-2009
Ano	2.1 D.Total Saúde/Hab	D.R.Próprios em Saúde/Hab	R.Transf.SUS/Hab	2.2 %D.Pessoal/D.Total	2.5 %D.Invest/D.Total	3.1 %Transf.SUS/D.Total	3.2 %R.Próprios em Saúde-EC 29	2.4 %D.Serv.Terc/D.Total	D.Total Saúde	D.R.Próprios	R.Impostos e Transf.Const	R.Transf.SUS	D.Pessoal
2000	0	0	0	0	0	0	0	0	0	0	0	0	0
2001	0	0	0	0	0	0	0	0	0	0	0	0	0
2002	0	0	0	0	0	0	0	0	0	0	0	0	0
2003	0	0	0	0	0	0	0	0	0	0	0	0	0
2004	0	0	0	0	0	0	0	0	0	0	0	0	0
2005	0	0	0	0	0	0	0	0	0	0	0	0	0
2006	211.54	118.73	93.56	64.75	3.46	44.23	15.73	14.69	17964491	10083109	64117070	7.94511e+06	11631297
2007	234.01	125.49	108.51	63.55	1.25	46.37	15.33	13.05	19182010	1.0287e+07	6.71053e+07	8.89498e+06	12190222
2008	280.19	155.91	128.48	42.29	6.96	45.85	16.87	14.21	23953317	13328833	78994063	1.09836e+07	10129318
2009	318.02	160.58	166.29	46.95	4.09	52.29	16.25	12.11	27492201	1.38813e+07	85434312	1.43749e+07	12907403
2010	0	0	0	0	0	0	0	0	0	0	0	0	0
2011	0	0	0	0	0	0	0	0	0	0	0	0	0
2012	0	0	0	0	0	0	0	0	0	0	0	0	0
Total	261.46	140.42	124.54	52.89	4.12	47.63	16.09	13.41	88592019	4.75803e+07	2.95651e+08	4.21985e+07	46858240
Qtd.aprovadaValor aprovadoQtd.apresentadaValor apresentado por Grupo procedimento
2009
Subgrupo proced.	Qtd.aprovada	Valor aprovado	Qtd.apresentada	Valor apresentado
0101 Ações coletivas/individuais em saúde	232607	631.8	232681	831.6
0102 Vigilância em saúde	0	0	0	0
0201 Coleta de material	17275	6220.79	19693	8630.8
0202 Diagnóstico em laboratório clínico	73385	260682	73385	260682
0203 Diagnóstico por anatomia patológica e citopatologia	668	7114.2	668	7114.2
0204 Diagnóstico por radiologia	23637	191295	23662	192420
0205 Diagnóstico por ultra-sonografia	2793	81974.8	2793	81974.8
0206 Diagnóstico por tomografia	633	66496.7	633	66496.7
0207 Diagnóstico por ressonância magnética	0	0	0	0
0208 Diagnóstico por medicina nuclear in vivo	0	0	0	0
0209 Diagnóstico por endoscopia	87	4834.92	87	4834.92
0210 Diagnóstico por radiologia intervencionista	0	0	0	0
0211 Métodos diagnósticos em especialidades	2501	19318.8	3304	23454.3
0212 Diagnóstico e procedimentos especiais em hemoterapia	16835	242838	16835	242838
0213 Diagnóstico em vigilância epidemiológica e ambiental	0	0	0	0
0214 Diagnóstico por teste rápido	8244	10	8244	10
0301 Consultas / Atendimentos / Acompanhamentos	382549	1.26977e+06	389809	1.32904e+06
0302 Fisioterapia	6460	30227	8388	39230.8
0303 Tratamentos clínicos (outras especialidades)	1472	46877.8	1485	47496.3
0304 Tratamento em oncologia	0	0	0	0
0305 Tratamento em nefrologia	710	102359	724	104374
0306 Hemoterapia	9089	131954	9089	131954
0307 Tratamentos odontológicos	31922	6878.85	31922	6878.85
0308 Tratamento de lesões, envenenamentos e outros, decorrentes de causas externas	0	0	0	0
0309 Terapias especializadas	252	43344	252	43344
0310 Parto e nascimento	0	0	0	0
0401 Pequenas cirurgias e cirurgias de pele, tecido subcutâneo e mucosa	32345	4222.28	32345	4222.28
0402 Cirurgia de glândulas endócrinas	0	0	0	0
0403 Cirurgia do sistema nervoso central e periférico	0	0	0	0
0404 Cirurgia das vias aéreas superiores, da cabeça e do pescoço	18	95.82	18	95.82
0405 Cirurgia do aparelho da visão	24	7882.5	28	8441.3
0406 Cirurgia do aparelho circulatório	0	0	0	0
0407 Cirurgia do aparelho digestivo, orgãos anexos e parede abdominal	0	0	0	0
0408 Cirurgia do sistema osteomuscular	61	2491.73	73	2875.83
0409 Cirurgia do aparelho geniturinário	60	12262	60	12262
0410 Cirurgia de mama	0	0	0	0
0411 Cirurgia obstétrica	0	0	0	0
0412 Cirurgia torácica	0	0	0	0
0413 Cirurgia reparadora	11	0	11	0
0414 Cirurgia oro-facial	11421	23072.7	11421	23072.7
0415 Outras cirurgias	0	0	0	0
0416 Cirurgia em oncologia	0	0	0	0
0417 Anestesiologia	0	0	0	0
0418 Cirurgia em nefrologia	1	57.05	1	57.05
0501 Coleta e exames para fins de doação de orgãos, tecidos e células e de transplante	0	0	0	0
0502 Avaliação de morte encefálica	0	0	0	0
0503 Ações relacionadas à doação de orgãos, tecidos e células	0	0	0	0
0504 Processamento de tecidos para transplante	0	0	0	0
0505 Transplante de orgãos, tecidos e células	0	0	0	0
0506 Acompanhamento e intercorrências no pré e pós-transplante	0	0	0	0
0601 Medicamentos de dispensação excepcional	0	0	0	0
0602 Medicamentos estratégicos	0	0	0	0
0603 Medicamentos de âmbito hospitalar	0	0	0	0
0604 Componente Especializado da Assitencia Farmaceutica	0	0	0	0
0701 Órteses, próteses e materiais especiais não relacionados ao ato cirúrgico	321	11422.5	321	11422.5
0702 Órteses, próteses e materiais especiais relacionados ao ato cirúrgico	0	0	0	0
0801 Ações relacionadas ao estabelecimento	714	10530	774	11190
0802 Ações relacionadas ao atendimento	0	0	0	0
0803 Autorização / Regulação	0	0	0	0
Total	856095	2.58487e+06	868706	2.66525e+06
Valor total por Financiamento e Complexidade - SIH/SUS							Valor total por Financiamento e Complexidade - SIA/SUS
2009							2009
Financiamento	Atenção Básica	Média complexidade	Alta complexidade	Não se aplica	Total		Financiamento	Atenção Básica	Média complexidade	Alta complexidade	Não se aplica	Total
Atenção Básica (PAB)	0	0	0	0	0		Atenção Básica (PAB)	0	0	0	0	0
Assistência Farmacêutica	0	0	0	0	0		Assistência Farmacêutica	0	0	0	0	0
Fundo de Ações Estratégicas e Compensações FAEC	0	56062	2040.6	0	58102.6		Fundo de Ações Estratégicas e Compensações FAEC	160	2385	102416	0	104961
Incentivo - MAC	0	0	0	0	0		Incentivo - MAC	0	0	0	0	0
Média e Alta Complexidade (MAC)	0	2.47085e+06	0	0	2.47085e+06		Média e Alta Complexidade (MAC)	13137.7	2.33972e+06	115628	11422.5	2.47991e+06
Vigilância em Saúde	0	0	0	0	0		Vigilância em Saúde	0	0	0	0	0
Não discriminado	0	0	0	0	0		Não discriminado	0	0	0	0	0
Total	0	2.52691e+06	2040.6	0	2.52895e+06		Total	13297.7	2.34211e+06	218044	11422.5	2.58487e+06
Valor total por Rubrica FAEC - SIH/SUS							Valor total por Subtipo de financiamento - SIA/SUS
2009							2009
Rubrica FAEC	Valor total						Subtp Financiament	Valor aprovado
010000-Atenção Básica (PAB)	0						010000-Atenção Básica (PAB)	0
020000-Assistência Farmacêutica	0						020000-Assistência Farmacêutica	0
040000-Fundo de Ações Estratégicas e Compensação	0						040000-Fundo de Ações Estratégicas e Compensação	0
040001-Coleta de material	0						040001-Coleta de material	0
040002-Diagnóstico em laboratório clínico	0						040002-Diagnóstico em laboratório clínico	0
040003-Coleta/exame anátomo-patológico colo uterin	0						040003-Coleta/exame anátomo-patológico colo uterin	0
040004-Diagnóstico em neurologia	0						040004-Diagnóstico em neurologia	0
040005-Diagnóstico em otorrinolaringologia/fonoaud	0						040005-Diagnóstico em otorrinolaringologia/fonoaud	0
040006-Diagnóstico em psicologia/psiquiatria	0						040006-Diagnóstico em psicologia/psiquiatria	0
040007-Consultas médicas/outros prof nív superior	0						040007-Consultas médicas/outros prof nív superior	0
040008-Atenção domiciliar	0						040008-Atenção domiciliar	0
040009-Atend/acomp reab fís,ment,visual,múlt defic	0						040009-Atend/acomp reab fís,ment,visual,múlt defic	0
040010-Atend/acomp psicossocial	0						040010-Atend/acomp psicossocial	0
040011-Atend/acomp em saúde do idoso	0						040011-Atend/acomp em saúde do idoso	0
040012-Atend/acomp de queimados	0						040012-Atend/acomp de queimados	0
040013-Atend/acomp diagn doenças endocr/metabe nut	0						040013-Atend/acomp diagn doenças endocr/metabe nut	0
040014-Trat doenças sistema nervoso central perif	0						040014-Trat doenças sistema nervoso central perif	0
040015-Trat doenças do aparelho da visão	0						040015-Trat doenças do aparelho da visão	0
040016-Trat em oncologia	0						040016-Trat em oncologia	0
040017-Nefrologia	0						040017-Nefrologia	102416
040018-Tratamentos odontológicos	0						040018-Tratamentos odontológicos	0
040019-Cirurgia do sistema nervoso central e perif	0						040019-Cirurgia do sistema nervoso central e perif	0
040020-Cirurgias de ouvido, nariz e garganta	0						040020-Cirurgias de ouvido, nariz e garganta	0
040021-Deformidade labio-palatal e crânio-facial	0						040021-Deformidade labio-palatal e crânio-facial	0
040022-Cirurgia apar da visão	0						040022-Cirurgia apar da visão	0
040023-Cirurgia apar circulatório	0						040023-Cirurgia apar circulatório	0
040024-Cirurgia apar digest,orgãos anex par abdom	0						040024-Cirurgia apar digest,orgãos anex par abdom	0
040025-Cirurgia do aparelho geniturinário	0						040025-Cirurgia do aparelho geniturinário	0
040026-Tratamento de queimados	0						040026-Tratamento de queimados	0
040027-Cirurgia reparadora para lipodistrofia	0						040027-Cirurgia reparadora para lipodistrofia	0
040028-Outras cirurgias plásticas/reparadoras	0						040028-Outras cirurgias plásticas/reparadoras	0
040029-Cirurgia orofacial	0						040029-Cirurgia orofacial	0
040030-Sequenciais	0						040030-Sequenciais	0
040032-Transplantes de orgãos, tecidos e células	0						040032-Transplantes de orgãos, tecidos e células	0
040033-Medicamentos para transplante	0						040033-Medicamentos para transplante	0
040035-OPM em odontologia	0						040035-OPM em odontologia	0
040036-OPM em queimados	0						040036-OPM em queimados	0
040038-OPM para transplantes	0						040038-OPM para transplantes	0
040039-Incentivos ao pré-natal e nascimento	0						040039-Incentivos ao pré-natal e nascimento	160
040040-Incentivo ao registro cívil de nascimento	0						040040-Incentivo ao registro cívil de nascimento	0
040041-Centr Nacional Regulação Alta Complex CNRAC	0						040041-Centr Nacional Regulação Alta Complex CNRAC	0
040042-Reguladores Ativ Hormonal Inibidores Prolac	0						040042-Reguladores Ativ Hormonal Inibidores Prolac	0
040043-Política Nacional de Cirurgias Eletivas	58102.6						040043-Política Nacional de Cirurgias Eletivas	0
040044-Redesignação e acompanhamento	0						040044-Redesignação e acompanhamento	0
040045-Projeto Olhar Brasil	0						040045-Projeto Olhar Brasil	0
040046-Mamografia para Rastreamento	0						040046-Mamografia para Rastreamento	2385
021012-CNRAC - cód ant à tab unif-vál p/2008-01	0						021012-CNRAC - cód ant à tab unif-vál p/2008-01	0
021014-Eletivas - cód ant à tab unif-vál p/2008-01	0						021014-Eletivas - cód ant à tab unif-vál p/2008-01	0
050000-Incentivo - MAC	0						050000-Incentivo - MAC	0
060000-Média e Alta Complexidade (MAC)	0						060000-Média e Alta Complexidade (MAC)	2.47991e+06
070000-Vigilância em Saúde	0						070000-Vigilância em Saúde	0
Não aplicável	2.47085e+06						Não aplicável	0
Total	2.52895e+06						Total	2.58487e+06
