# Supplementary material for: Spatial index relating urban environment to health lifestyle and obesity risk in men and women from different age groups
Source: PLoS One. 2020 Mar 12;15(3):e0229961. doi: 10.1371/journal.pone.0229961 (PMC7067401; doi:10.1371/journal.pone.0229961)
Supplement: S4 Table — (XLS) [file pone.0229961.s004.xls]

## Sheet: MenuEscondido
Caderno de Informações de Saúde
Informações Gerais
Município: Goiânia - GO
		1. Identificação
		2. Demografia
		3. Saneamento
		4. Rede Assistencial
		5. Profissionais e Equipamentos
		6. Assistência Ambulatorial
		7. Assistência Hospitalar
		8. Morbidade Hospitalar
		9. Nascimentos
		10. Mortalidade
		11. Imunizações
		12. Atenção Básica
		13. Orçamentos Públicos em Saúde

## Sheet: Identification
Município: Goiânia - GO
City:	5208707	Goiânia
State:	GO	Goiás
Micro region:	52010	Goiânia
Health macro -region:	5201	Centro Oeste
Regional of Health:	5201	Central
Metropolitan region:	5201	Goiânia
Urban agglomeration:	5201	Goiânia
Capital:		Yes
Legal Amazônia:		No
City at the frontier:		No

## Sheet: Demography
Município: Goiânia - GO
Population resident per Age and Sex, 2009
Age Group	Male	Female	Total
less 1	8469	8102	16571
1 to 4	36359	35000	71359
5 to 9	50100	49139	99239
10 to 14	50129	50237	100366
15 to 19	52772	53235	106007
20 to 29	121237	130011	251248
30 to 39	106513	118878	225391
40 to 49	78842	94457	173299
50 to 59	54222	68046	122268
60 to 69	29507	38519	68026
70 to 79	13702	20087	33789
80 and +	5429	8981	14410
Not informed	0	0	0
Total	607281	674692	1281973
Source: IBGE, Census and Estimates
Resident Population by year
Year	Population	Method
2009	1281973	Estimative					Rate of population resident
2008	1265394	Estimative					Literate per age group
2007	1239651	Estimative					Age Group	1991	2000
2006	1220412	Estimative					5 to 9	59.7236	67.0752
2005	1201007	Estimative					10 to 14	95.3841	98.3926
2004	1162897	Estimative					15 to 19	97.2388	98.9689
2003	1146103	Estimative					20 to 49	94.695	97.2299
2002	1129274	Estimative					50 and +	74.3357	83.3531
2001	1111623	Estimative					Total	88.547	92.6481
2000	1093007	Census					Source: IBGE/Census
Source: IBGE, Census and Estimates
Estimated anual growth rate (%) (2006-2009)				1.65392
Women at preganancy age (10-49 anos), 2009				446818
Rate of female at pregancy age, 2009 (%)				66.2255
Source: IBGE, Census and Estimates

## Sheet: MorbHosp
Município: Goiânia - GO
Percentage of hospitalizations by causes and age group - CID10
(by home place)
2009
Chapter CID	less 1	1 to 4	5 to 9	10 to 14	15 to 19	20 to 49	50 to 64	65 and plus	60 and plus	Total
I. Algumas doenças infecciosas e parasitárias	9.56658	16.5002	11.7476	9.90671	2.93732	4.11559	5.59957	7.57823	7.26285	6.29356
II. Neoplasias (tumores)	0.312378	1.52164	2.78317	4.22035	2.56314	5.42715	10.3439	7.57823	8.62516	5.37947
III. Doenças sangue órgãos hemat e transt imunitár	0.273331	0.586464	1.10032	1.19947	0.898036	0.583181	0.630176	0.899113	0.869202	0.658711
IV. Doenças endócrinas nutricionais e metabólicas	4.47091	7.29117	7.28155	3.82052	1.21609	2.30654	6.25675	7.57823	7.35478	4.03103
V. Transtornos mentais e comportamentais	0.0585709	0	0.12945	1.99911	5.40692	8.65726	3.15088	0.548809	0.852486	5.22076
VI. Doenças do sistema nervoso	0.937134	1.33143	1.74757	2.66548	1.25351	1.621	3.50198	2.89584	3.18429	1.9463
VII. Doenças do olho e anexos	0.117142	0.221905	0.453074	0.488672	0.243218	0.323725	0.828232	0.805698	0.819056	0.423628
VIII.Doenças do ouvido e da apófise mastóide	0.156189	0.126803	0.485437	0.75522	0.187091	0.159482	0.0270076	0.0116768	0.0167154	0.153938
IX. Doenças do aparelho circulatório	1.03475	0.332858	0.550162	1.24389	2.07671	8.96908	27.2596	28.0943	28.0568	11.2554
X. Doenças do aparelho respiratório	50.4686	50.4676	36.0841	21.4127	4.5463	5.41525	10.767	19.8505	17.9189	15.2506
XI. Doenças do aparelho digestivo	4.04139	9.00301	12.2977	10.3954	5.12629	8.48349	10.596	7.8468	8.14877	8.44391
XII. Doenças da pele e do tecido subcutâneo	1.50332	3.12252	4.23948	3.68725	1.2348	1.07829	0.96327	0.61887	0.610113	1.3926
XIII.Doenças sist osteomuscular e tec conjuntivo	0.21476	0.348708	1.32686	3.02088	1.10384	2.41603	2.5027	2.65063	2.5491	2.0537
XIV. Doenças do aparelho geniturinário	2.55759	2.58361	4.56311	7.3745	6.90365	8.16691	7.28304	5.7333	6.01755	6.8031
XV. Gravidez parto e puerpério	0	0	0	6.13061	48.363	24.0318	0.00900252	0	0	15.2983
XVI. Algumas afec originadas no período perinatal	20.207	0.237756	0.226537	0.177699	0.112254	0.0999738	0.0810227	0.245213	0.2173	1.35919
XVII.Malf cong deformid e anomalias cromossômicas	1.91332	1.96545	1.84466	1.64371	0.654818	0.423699	0.297083	0.151798	0.142081	0.686158
XVIII.Sint sinais e achad anorm ex clín e laborat	0.370949	0.396259	0.906149	1.46602	0.823199	0.821213	1.0803	0.969173	1.06143	0.831742
XIX. Lesões enven e alg out conseq causas externas	1.22999	3.47123	10.5825	16.7481	13.3022	14.7295	8.17429	5.60486	5.90054	11.0656
XX. Causas externas de morbidade e mortalidade	0	0	0	0	0.0187091	0.021423	0.0540151	0.0233536	0.0250731	0.0214797
XXI. Contatos com serviços de saúde	0.566185	0.491362	1.65049	1.64371	1.029	2.14944	0.594166	0.315273	0.367739	1.43079
CID 10ª Revisão não disponível ou não preenchido	0	0	0	0	0	0	0	0	0	0
Total	100	100	100	100	100	100	100	100	100	100
Souce: SIH/SUS. Data base uptade at 05/03/2010.

## Sheet: Mortality
Município: Goiânia - GO
Proportional Mortality (%) by Age Group According to Cause Group - CID10
2008
Causes Group	Less 1	1 to 4	5 to 9	10 to 14	15 to 19	20 to 49	50 to 64	65 and plus	60 and plus	Total
I. Algumas doenças infecciosas e parasitárias	2.99625	4.65116	3.57143	2.7027	2.98507	7.1576	5.48043	4.41135	4.29925	5.09646
II. Neoplasias (tumores)	0.374532	27.907	10.7143	21.6216	5.97015	14.384	23.4164	17.9545	18.9215	17.4057
IX. Doenças do aparelho circulatório	1.1236	2.32558	3.57143	5.40541	3.73134	15.967	34.306	36.3304	36.4343	29.0959
X. Doenças do aparelho respiratório	2.62172	27.907	14.2857	8.10811	1.49254	5.98761	11.1744	19.1065	18.0471	13.7201
XVI. Algumas afec originadas no período perinatal	62.5468	0	0	0	0	0	0	0.0280978	0.0242895	2.41866
XX. Causas externas de morbidade e mortalidade	2.24719	23.2558	46.4286	35.1351	76.8657	42.6703	7.04626	3.39983	3.64343	14.3536
Demais causas definidas	28.0899	13.9535	21.4286	27.027	8.95522	13.8334	18.5765	18.7693	18.6301	17.9096
Total	100	100	100	100	100	100	100	100	100	100
Source: SIM. Situation of national database at 12/14/2009.
Note: Preliminary data from 2008.
Mortality rate for selected causes
(per 100.000 habitants)
Cause of Death	2002	2003	2004	2005	2006	2007	2008
Aids	5.2246	6.19491	5.76147	5.32886	6.22741	7.17944	6.24311
Malignant neoplasm of breast (/100.000 mulheres)	10.1535	11.5051	13.4751	11.4564	10.0216	11.665	10.5184
Malignant neoplasm of cervix (/100.000 mulh)	3.72296	7.00309	6.73757	6.04645	4.69763	5.83252	6.91212
Acute myocardial infarction	27.9826	21.813	19.5202	22.3146	28.7608	26.6204	25.5256
Cerebrovascular diseases	48.5268	46.6799	46.6077	44.9623	39.5768	42.512	42.8325
Diabetes mellitus	21.2526	18.323	21.498	15.8201	22.7792	19.5216	20.547
Transport accidents	30.1078	35.6861	32.935	28.7259	27.04	27.1851	22.9968
Aggressions	28.4253	27.8334	28.1194	28.3096	26.3845	27.7497	34.9298
Source: SIM. Situation of national database at 12/14/2009.
Note: Preliminary data from 2008.
Other Mortality Indicators	2002	2003	2004	2005	2006	2007	2008
Total deaths	6044	6120	6298	6333	6704	6776	7105
Nº of deaths per 1.000 habitants	5.35211	5.33983	5.41578	5.27308	5.49323	5.46605	5.61485
% deaths from ill-defined causes	1.32363	1.58497	1.31788	2.02116	3.52029	2.93684	2.23786
Total infant deaths	278	310	270	268	269	255	272
Nº of infant deaths from ill-defined causes	0	0	0	3	2	1	5
% of infant deaths in total deaths *	4.5996	5.06536	4.28708	4.2318	4.01253	3.76328	3.82829
% of infant deaths from ill-defined causes	0	0	0	1.1194	0.743494	0.392157	1.83824
% of infant deaths from ill-defined causes **	#REF!	#REF!	#REF!	#REF!	#REF!	#REF!	#REF!
* Proportional infant mortality rate
** just considering deaths and birthdays sampled by SIM/SINASC
Source: SIM. Situation of national database at 12/14/2009.
Note: Preliminary data from 2008.

## Sheet: Dados
Campos de CADMUN.DBF
Código do Município	5208707	Município: Goiânia - GO
Nome	Goiânia
UF - Sigla	GO
UF - Nome	Goiás
Código da Micro	52010
Nome da Micro	Goiânia
Código da macroregião	5201
Nome da macrorregião	Centro Oeste
Código da Região	5201
Nome da Região	Central
Código da Metropol	5201
Nome da Metropol	Goiânia
Código do aglomerado	5201
Nome do aglomerado	Goiânia
Capital	S
Amazônia	N
Fronteira	N
CGC
Tipo de Gestão		Não habilitado		0	Não habilitado
Pab Fixo				1	Plena de Atenção Básica
Teto PAB				2	Plena do Sistema Municipal
Agência				3	-
Nome Agência				4	Plena do Sistema Estadual
Conta PAB				5	Avançada do Sistema Estadual
Conta FNs
População Residente por Faixa Etária e Sexo						Dados para pirâmide etária
2009
Faixa Etária	Masculino	Feminino	Ignorado	Total
0 a 4 anos não detalhado	0	0	0	0
Menor 1 ano	8469	8102	0	16571		Faixa Etária	Masculino	Feminino
1 a 4 anos	36359	35000	0	71359		0 a 9	7.40484	-7.19524
5 a 9 anos	50100	49139	0	99239		10 a 19	8.02677	-8.07131
10 a 14 anos	50129	50237	0	100366		20 a 29	9.45706	-10.1415
15 a 19 anos	52772	53235	0	106007		30 a 39	8.30852	-9.27305
20 a 29 anos	121237	130011	0	251248		40 a 49	6.15005	-7.3681
30 a 39 anos	106513	118878	0	225391		50 a 59	4.22957	-5.30791
40 a 49 anos	78842	94457	0	173299		60 a 69	2.30169	-3.00467
50 a 59 anos	54222	68046	0	122268		70 a 79	1.06882	-1.56688
60 a 69 anos	29507	38519	0	68026		80 e +	0.423488	-0.700561
70 a 79 anos	13702	20087	0	33789		Total	47.3708	-52.6292
80 anos e mais	5429	8981	0	14410
Idade ignorada	0	0	0	0
Total	607281	674692	0	1281973
População Residente por ano
1997-2009
Sexo	1980	1981	1982	1983	1984	1985	1986	1987	1988	1989	1990	1991	1992	1993	1994	1995	1996	1997	1998	1999	2000	2001	2002	2003	2004	2005	2006	2007	2008	2009
Masculino	0	0	0	0	0	0	0	0	0	0	0	0	0	0	0	0	0	488665	496868	504708	521055	529928	538347	546368	554369	572539	581792	588132	599896	607281
Feminino	0	0	0	0	0	0	0	0	0	0	0	0	0	0	0	0	0	534093	543060	551622	571952	581695	590927	599735	608528	628468	638620	651519	665498	674692
Ignorado	0	0	0	0	0	0	0	0	0	0	0	0	0	0	0	0	0	0	0	0	0	0	0	0	0	0	0	0	0	0
Total	0	0	0	0	0	0	0	0	0	0	0	0	0	0	0	0	0	1022758	1039928	1056330	1093007	1111623	1129274	1146103	1162897	1201007	1220412	1239651	1265394	1281973
Alfabetização					Alfabetização
1991					2000
Faixa Etária	Alfabetizado	Não alfabetizado	Total		Faixa Etária	Alfabetizado	Não alfabetizado	Total
0 a 4 anos não detalhado	0	0	0		0 a 4 anos não detalhado	0	0	0
Menor 1 ano	0	18723	18723		Menor 1 ano	0	17890	17890
1 a 4 anos	0	73847	73847		1 a 4 anos	0	72830	72830
5 a 9 anos	57776	38963	96739		5 a 9 anos	61188	30035	91223
10 a 14 anos	94787	4587	99374		10 a 14 anos	96776	1581	98357
15 a 19 anos	100012	2840	102852		15 a 19 anos	116813	1217	118030
20 a 29 anos	187310	6101	193411		20 a 29 anos	221772	3756	225528
30 a 39 anos	135907	7148	143055		30 a 39 anos	174141	4998	179139
40 a 49 anos	81068	9400	90468		40 a 49 anos	128100	6175	134275
50 a 59 anos	43452	10706	54158		50 a 59 anos	71347	8204	79551
60 a 69 anos	21747	9549	31296		60 a 69 anos	36655	8838	45493
70 a 79 anos	8545	5205	13750		70 a 79 anos	16305	6009	22314
80 anos e mais	0	0	0		80 anos e mais	5503	2874	8377
Idade ignorada	0	0	0		Idade ignorada	0	0	0
Total	730604	187069	917673		Total	928600	164407	1093007
Abastecimento de Água
1991, 2000
Abastecimento Água	1980	1981	1982	1983	1984	1985	1986	1987	1988	1989	1990	1991	1992	1993	1994	1995	1996	1997	1998	1999	2000	2001	2002	2003	2004	2005	2006	2007	2008	2009
Rede geral	0	0	0	0	0	0	0	0	0	0	0	708683	0	0	0	0	0	0	0	0	941652	0	0	0	0	0	0	0	0	0
.. canalizada em pelo menos um cômodo	0	0	0	0	0	0	0	0	0	0	0	680765	0	0	0	0	0	0	0	0	922062	0	0	0	0	0	0	0	0	0
.. canalizada só na propriedade ou terreno	0	0	0	0	0	0	0	0	0	0	0	27918	0	0	0	0	0	0	0	0	19590	0	0	0	0	0	0	0	0	0
Poço ou nascente (na propriedade)	0	0	0	0	0	0	0	0	0	0	0	205981	0	0	0	0	0	0	0	0	143154	0	0	0	0	0	0	0	0	0
.. canalizada em pelo menos um cômodo	0	0	0	0	0	0	0	0	0	0	0	156784	0	0	0	0	0	0	0	0	122285	0	0	0	0	0	0	0	0	0
.. sem canalização interna	0	0	0	0	0	0	0	0	0	0	0	49197	0	0	0	0	0	0	0	0	20869	0	0	0	0	0	0	0	0	0
.... canalizada só na propriedade ou terreno	0	0	0	0	0	0	0	0	0	0	0	0	0	0	0	0	0	0	0	0	7852	0	0	0	0	0	0	0	0	0
.... não canalizada	0	0	0	0	0	0	0	0	0	0	0	0	0	0	0	0	0	0	0	0	13017	0	0	0	0	0	0	0	0	0
Outra forma	0	0	0	0	0	0	0	0	0	0	0	1889	0	0	0	0	0	0	0	0	2773	0	0	0	0	0	0	0	0	0
.. canalizada em pelo menos um cômodo	0	0	0	0	0	0	0	0	0	0	0	490	0	0	0	0	0	0	0	0	2215	0	0	0	0	0	0	0	0	0
.. sem canalização interna	0	0	0	0	0	0	0	0	0	0	0	1399	0	0	0	0	0	0	0	0	558	0	0	0	0	0	0	0	0	0
.... canalizada só na propriedade ou terreno	0	0	0	0	0	0	0	0	0	0	0	0	0	0	0	0	0	0	0	0	60	0	0	0	0	0	0	0	0	0
.... não canalizada	0	0	0	0	0	0	0	0	0	0	0	0	0	0	0	0	0	0	0	0	498	0	0	0	0	0	0	0	0	0
Total	0	0	0	0	0	0	0	0	0	0	0	916553	0	0	0	0	0	0	0	0	1087579	0	0	0	0	0	0	0	0	0
Instalações Sanitárias
1991, 2000
Instal sanitárias	1980	1981	1982	1983	1984	1985	1986	1987	1988	1989	1990	1991	1992	1993	1994	1995	1996	1997	1998	1999	2000	2001	2002	2003	2004	2005	2006	2007	2008	2009
Rede geral de esgoto ou pluvial	0	0	0	0	0	0	0	0	0	0	0	669121	0	0	0	0	0	0	0	0	797492	0	0	0	0	0	0	0	0	0
Fossa séptica	0	0	0	0	0	0	0	0	0	0	0	24954	0	0	0	0	0	0	0	0	60929	0	0	0	0	0	0	0	0	0
Fossa rudimendar	0	0	0	0	0	0	0	0	0	0	0	198949	0	0	0	0	0	0	0	0	211182	0	0	0	0	0	0	0	0	0
Vala	0	0	0	0	0	0	0	0	0	0	0	1771	0	0	0	0	0	0	0	0	1144	0	0	0	0	0	0	0	0	0
Rio, lago ou mar	0	0	0	0	0	0	0	0	0	0	0	0	0	0	0	0	0	0	0	0	7943	0	0	0	0	0	0	0	0	0
Outro escoadouro	0	0	0	0	0	0	0	0	0	0	0	7221	0	0	0	0	0	0	0	0	2183	0	0	0	0	0	0	0	0	0
Não sabe o tipo de escoadouro	0	0	0	0	0	0	0	0	0	0	0	721	0	0	0	0	0	0	0	0	0	0	0	0	0	0	0	0	0	0
Não tem instalação sanitária	0	0	0	0	0	0	0	0	0	0	0	13816	0	0	0	0	0	0	0	0	6706	0	0	0	0	0	0	0	0	0
Total	0	0	0	0	0	0	0	0	0	0	0	916553	0	0	0	0	0	0	0	0	1087579	0	0	0	0	0	0	0	0	0
Coleta de Lixo
1991, 2000
Coleta de lixo	1980	1981	1982	1983	1984	1985	1986	1987	1988	1989	1990	1991	1992	1993	1994	1995	1996	1997	1998	1999	2000	2001	2002	2003	2004	2005	2006	2007	2008	2009
Coletado	0	0	0	0	0	0	0	0	0	0	0	850906	0	0	0	0	0	0	0	0	1073346	0	0	0	0	0	0	0	0	0
.. por serviço de limpeza	0	0	0	0	0	0	0	0	0	0	0	841158	0	0	0	0	0	0	0	0	1031303	0	0	0	0	0	0	0	0	0
.. por caçamba de serviço de limpeza	0	0	0	0	0	0	0	0	0	0	0	9748	0	0	0	0	0	0	0	0	42043	0	0	0	0	0	0	0	0	0
Queimado (na propriedade)	0	0	0	0	0	0	0	0	0	0	0	31779	0	0	0	0	0	0	0	0	8572	0	0	0	0	0	0	0	0	0
Enterrado (na propriedade)	0	0	0	0	0	0	0	0	0	0	0	4736	0	0	0	0	0	0	0	0	1948	0	0	0	0	0	0	0	0	0
Jogado	0	0	0	0	0	0	0	0	0	0	0	27211	0	0	0	0	0	0	0	0	3206	0	0	0	0	0	0	0	0	0
.. em terreno baldio ou logradouro	0	0	0	0	0	0	0	0	0	0	0	22131	0	0	0	0	0	0	0	0	2317	0	0	0	0	0	0	0	0	0
.. em rio, lago ou mar	0	0	0	0	0	0	0	0	0	0	0	5080	0	0	0	0	0	0	0	0	889	0	0	0	0	0	0	0	0	0
Outro destino	0	0	0	0	0	0	0	0	0	0	0	1921	0	0	0	0	0	0	0	0	507	0	0	0	0	0	0	0	0	0
Total	0	0	0	0	0	0	0	0	0	0	0	916553	0	0	0	0	0	0	0	0	1087579	0	0	0	0	0	0	0	0	0
Unidades por tipo
Dez/2009
Tipo de Estabelecimento	Público	Filantropico	Privado	Sindicato	Não informada	Total
Central de Regulação de Serviços de Saude	3	0	0	0	0	3
Centro de Atenção Hemoterápica e ou Hematológica	0	0	0	0	0	0
Centro de Atenção Psicossocial	7	0	0	0	0	7
Centro de Apoio a Saúde da Família	0	0	0	0	0	0
Centro de Parto Normal	0	0	0	0	0	0
Centro de Saude/Unidade Básica de Saúde	86	1	0	0	0	87
Clinica Especializada/Ambulatório Especializado	12	3	313	1	0	329
Consultório Isolado	1	1	1245	0	0	1247
Cooperativa	0	0	4	0	0	4
Farmácia Medic Excepcional e Prog Farmácia Popular	1	0	0	0	0	1
Hospital Dia	0	0	0	0	0	0
Hospital Especializado	4	4	47	0	0	55
Hospital Geral	4	1	46	0	0	51
Laboratório Central de Saúde Pública - LACEN	1	0	0	0	0	1
Policlínica	2	3	89	0	0	94
Posto de Saúde	0	0	0	0	0	0
Pronto Socorro Especializado	1	0	1	0	0	2
Pronto Socorro Geral	1	0	2	0	0	3
Secretaria de Saúde	0	0	0	0	0	0
Unid Mista - atend 24h: atenção básica, intern/urg	1	0	0	0	0	1
Unidade de Atenção à Saúde Indígena	0	0	0	0	0	0
Unidade de Serviço de Apoio de Diagnose e Terapia	3	4	343	1	0	351
Unidade de Vigilância em Saúde	1	0	0	0	0	1
Unidade Móvel Fluvial	0	0	0	0	0	0
Unidade Móvel Pré Hospitalar - Urgência/Emergência	1	0	3	0	0	4
Unidade Móvel Terrestre	10	1	0	0	0	11
Tipo de estabelecimento não informado	0	0	0	0	0	0
Total	139	18	2093	2	0	2252
Leitos Existentes								Leitos complementares existentes								Leitos complementares existentes
Dez/2009								Dez/2009								Dez/2009
Especialidade	Público	Filantropico	Privado	Sindicato	Não informada	Total		Leitos complementares	Público	Filantropico	Privado	Sindicato	Não informada	Total		Leitos complementares	Público	Filantropico	Privado	Sindicato	Não informada	Total
Cirúrgicos	437	313	1304	0	0	2054		UTI adulto	0	0	0	0	0	0		UTI adulto	0	0	0	0	0	0
Clínicos	255	164	867	0	0	1286		UTI infantil	0	0	0	0	0	0		UTI infantil	0	0	0	0	0	0
Obstétrico	155	13	315	0	0	483		UTI neonatal	0	0	0	0	0	0		UTI neonatal	0	0	0	0	0	0
Pediátrico	93	55	437	0	0	585		Unidade intermediária	2	0	0	0	0	2		Unidade intermediária	2	0	0	0	0	2
Outras Especialidades	128	223	826	0	0	1177		Unidade intermediária neonatal	26	0	0	0	0	26		Unidade intermediária neonatal	26	0	0	0	0	26
Hospital/DIA	12	106	26	0	0	144		Unidade isolamento	13	3	36	0	0	52		Unidade isolamento	13	3	16	0	0	32
Total	1080	874	3775	0	0	5729		UTI adulto I	0	15	77	0	0	92		UTI adulto I	0	0	17	0	0	17
								UTI adulto II	81	19	87	0	0	187		UTI adulto II	81	19	45	0	0	145
								UTI adulto III	0	0	0	0	0	0		UTI adulto III	0	0	0	0	0	0
Leitos SUS								UTI infantil I	0	0	50	0	0	50		UTI infantil I	0	0	18	0	0	18
Dez/2009								UTI infantil II	15	0	24	0	0	39		UTI infantil II	15	0	19	0	0	34
Especialidade	Público	Filantropico	Privado	Sindicato	Não informada	Total		UTI infantil III	0	0	0	0	0	0		UTI infantil III	0	0	0	0	0	0
Cirúrgicos	437	231	486	0	0	1154		UTI neonatal I	0	0	31	0	0	31		UTI neonatal I	0	0	0	0	0	0
Clínicos	255	149	433	0	0	837		UTI neonatal II	16	0	41	0	0	57		UTI neonatal II	16	0	37	0	0	53
Obstétrico	155	13	129	0	0	297		UTI neonatal III	0	0	0	0	0	0		UTI neonatal III	0	0	0	0	0	0
Pediátrico	93	53	280	0	0	426		UTI de Queimados	0	0	6	0	0	6		UTI de Queimados	0	0	2	0	0	2
Outras Especialidades	128	219	437	0	0	784		Total	153	37	352	0	0	542		Total	153	22	154	0	0	329
Hospital/DIA	12	65	6	0	0	83
Total	1080	730	1771	0	0	3581
Unidades com internação
Dez/2009
Tipo de Prestador	SUS	Particular	Plano de Saúde Público	Plano de Saúde Privado
Público	11	0	0	0
Filantropico	5	4	0	4
Privado	40	91	1	82
Sindicato	0	0	0	0
Não informada	0	0	0	0
Total	56	95	1	86
Unidades com atendimento ambulatorial
Dez/2009
Tipo de Prestador	SUS	Particular	Plano de Saúde Público	Plano de Saúde Privado
Público	129	1	0	0
Filantropico	16	8	0	5
Privado	54	1849	21	1344
Sindicato	1	1	0	0
Não informada	0	0	0	0
Total	200	1859	21	1349
Unidades com atendimento de urgência
Dez/2009
Tipo de Prestador	SUS	Particular	Plano de Saúde Público	Plano de Saúde Privado
Público	25	0	0	0
Filantropico	3	3	0	3
Privado	6	25	1	21
Sindicato	0	0	0	0
Não informada	0	0	0	0
Total	34	28	1	24
Unidades com atendimento de diagnose e terapia
Dez/2009
Tipo de Prestador	SUS	Particular	Plano de Saúde Público	Plano de Saúde Privado
Público	37	0	0	0
Filantropico	8	6	0	3
Privado	170	733	8	579
Sindicato	1	2	0	0
Não informada	0	0	0	0
Total	216	741	8	582
Unidades com vigilância sanitária e epidemiológica
Dez/2009
Tipo de Prestador	Quantidade
Público	1
Filantropico	0
Privado	0
Sindicato	0
Não informada	0
Total	1
Unidades de farmácias ou cooperativas
Dez/2009
Tipo de Prestador	SUS	Particular	Plano de Saúde Público	Plano de Saúde Privado
Público	0	1	0	0
Filantropico	0	0	0	0
Privado	1	3	0	2
Sindicato	0	0	0	0
Não informada	0	0	0	0
Total	1	4	0	2
Profissionais
Dez/2009
Profissionais selecionados	Total	Atende ao SUS	Não atende ao SUS
Médicos	10108	7314	2794
.. Anestesista	469	438	31
.. Cirurgião Geral	561	459	102
.. Clínico Geral	1540	1347	193
.. Gineco Obstetra	1006	655	351
.. Médico de Família	187	186	1
.. Pediatra	872	661	211
.. Psiquiatra	173	145	28
.. Radiologista	433	243	190
Cirurgião dentista	2014	722	1292
Enfermeiro	1221	1160	61
Fisioterapeuta	314	189	125
Fonoaudiólogo	252	160	92
Nutricionista	145	120	25
Farmacêutico	440	416	24
Assistente social	324	316	8
Psicólogo	611	341	270
Auxiliar de Enfermagem	1395	1364	31
Técnico de Enfermagem	3501	3290	211
Total	20325	15392	4933
Equipamentos						Grupo de Equipamentos
Dez/2009						Dez/2009
Equipamento selecionado	Existentes	Em Uso	Disponíveis SUS			Grupo de Equipamentos	Existentes	Em Uso	Disponíveis SUS
Mamógrafo	54	54	16			Equipamentos de diagnóstico por imagem	1216	1196	263
Raio X	828	809	141			Equipamentos de infra-estrutura	132	130	39
Tomógrafo Computadorizado	37	36	16			Equipamentos por métodos ópticos	446	446	100
Ressonância Magnética	10	10	2			Equipamentos por métodos gráficos	256	252	87
Ultrassom	277	277	82			Equipamentos de manutenção da vida	3527	3452	441
Equipo Odontológico Completo	1372	1369	95			Equipamentos de Odontologia	5055	5022	360
Total	2578	2555	352			Outros equipamentos	534	529	64
						Total	11166	11027	1354
Internações Hospitalares
2009
Especialidade	Internações	Valor total	Dias permanência	Óbitos
Clínica cirúrgica	51076	8.32252e+07	222531	1199
Obstetrícia	13665	7.97565e+06	39118	5
Clínica médica	45225	3.14965e+07	242789	3185
Cuidados prolongados (crônicos)	525	838634	14588	8
Psiquiatria	6803	1.0123e+07	228350	2
Pneumologia sanitária (tisiologia)	162	279753	2308	26
Pediatria	14977	1.6252e+07	82780	493
Reabilitação	256	513672	7500	1
Clínica cirúrgica - hospital-dia	0	0	0	0
Aids - hospital-dia	15	4361.67	186	0
Fibrose cística - hospital-dia	0	0	0	0
Intercorrência pós-transplante - hospital-dia	53	20132	243	0
Geriatria - hospital-dia	0	0	0	0
Saúde mental - hospital-dia	558	320914	11100	0
Não discriminado	0	0	0	0
Total	133315	1.5105e+08	851493	4919
Morbidade Hospitalar
2009
Capítulo CID-10	Menor 1 ano	1 a 4 anos	5 a 9 anos	10 a 14 anos	15 a 19 anos	20 a 24 anos	25 a 29 anos	30 a 34 anos	35 a 39 anos	40 a 44 anos	45 a 49 anos	50 a 54 anos	55 a 59 anos	60 a 64 anos	65 a 69 anos	70 a 74 anos	75 a 79 anos	80 anos e mais	Idade ignorada	Total
I. Algumas doenças infecciosas e parasitárias	490	1041	363	223	157	215	254	271	233	231	244	281	204	198	220	211	189	249	0	5274
II. Neoplasias (tumores)	16	96	86	95	137	116	176	249	298	476	462	503	414	352	383	281	186	182	0	4508
III. Doenças sangue órgãos hemat e transt imunitár	14	37	34	27	48	30	34	28	33	44	45	31	14	29	27	20	23	34	0	552
IV. Doenças endócrinas nutricionais e metabólicas	229	460	225	86	65	81	94	117	151	136	168	222	255	209	231	220	192	237	0	3378
V. Transtornos mentais e comportamentais	3	0	4	45	289	413	597	587	607	590	496	347	196	99	55	32	12	3	0	4375
VI. Doenças do sistema nervoso	48	84	54	60	67	84	94	83	76	95	118	131	141	115	133	105	65	78	0	1631
VII. Doenças do olho e anexos	6	14	14	11	13	15	15	14	22	23	24	23	31	32	29	32	25	12	0	355
VIII.Doenças do ouvido e da apófise mastóide	8	8	15	17	10	6	9	18	14	7	11	2	1	1	1	1	0	0	0	129
IX. Doenças do aparelho circulatório	53	21	17	28	111	207	275	380	500	604	841	961	1059	1018	951	946	677	783	0	9432
X. Doenças do aparelho respiratório	2585	3184	1115	482	243	356	361	299	287	294	315	363	352	400	444	530	474	696	0	12780
XI. Doenças do aparelho digestivo	207	568	380	234	274	406	495	553	526	518	548	518	482	392	303	278	185	209	0	7076
XII. Doenças da pele e do tecido subcutâneo	77	197	131	83	66	66	83	80	63	54	51	56	45	42	20	12	22	19	0	1167
XIII.Doenças sist osteomuscular e tec conjuntivo	11	22	41	68	59	123	155	157	153	145	156	126	114	86	78	78	59	90	0	1721
XIV. Doenças do aparelho geniturinário	131	163	141	166	369	513	517	554	578	451	458	360	325	255	229	215	133	143	0	5701
XV. Gravidez parto e puerpério	0	0	0	138	2585	4161	3250	1780	679	204	20	2	0	1	0	0	0	0	0	12820
XVI. Algumas afec originadas no período perinatal	1035	15	7	4	6	7	8	9	8	1	6	3	4	0	5	10	7	4	0	1139
XVII.Malf cong deformid e anomalias cromossômicas	98	124	57	37	35	45	30	20	24	16	22	21	13	16	4	11	1	1	0	575
XVIII.Sint sinais e achad anorm ex clín e laborat	19	25	28	33	44	51	51	51	53	37	49	53	30	46	44	27	23	33	0	697
XIX. Lesões enven e alg out conseq causas externas	63	219	327	377	711	1349	1252	1026	822	696	555	488	377	305	226	212	113	155	0	9273
XX. Causas externas de morbidade e mortalidade	0	0	0	0	1	1	2	0	1	4	1	0	1	4	1	1	0	1	0	18
XXI. Contatos com serviços de saúde	29	31	51	37	55	133	282	192	118	74	60	44	31	18	17	14	8	5	0	1199
CID 10ª Revisão não disponível ou não preenchido	0	0	0	0	0	0	0	0	0	0	0	0	0	0	0	0	0	0	0	0
Total	5122	6309	3090	2251	5345	8378	8034	6468	5246	4700	4650	4535	4089	3618	3401	3236	2394	2934	0	83800
Nascimentos - Idade da Mãe																Nascimentos - Idade da Mãe
1999-2007																2008
Idade da mãe	1994	1995	1996	1997	1998	1999	2000	2001	2002	2003	2004	2005	2006	2007		Idade da mãe	Nascim p/resid.mãe
Menor de 10 anos	0	0	0	0	0	0	0	0	0	0	0	0	0	0		Menor de 10 anos	0
10 a 14 anos	0	0	0	0	0	110	115	120	116	107	105	98	111	99		10 a 14 anos	111
15 a 19 anos	0	0	0	0	0	4322	4169	4024	3683	3518	3436	3203	3197	2934		15 a 19 anos	2821
20 a 24 anos	0	0	0	0	0	7202	6851	6703	6941	6707	6353	6046	6027	5582		20 a 24 anos	5451
25 a 29 anos	0	0	0	0	0	4903	5058	4943	4975	5390	5314	5386	5480	5458		25 a 29 anos	5600
30 a 34 anos	0	0	0	0	0	2605	2709	2613	2943	2949	3014	3198	3323	3366		30 a 34 anos	3656
35 a 39 anos	0	0	0	0	0	958	995	1019	1054	1147	1250	1345	1345	1382		35 a 39 anos	1436
40 a 44 anos	0	0	0	0	0	181	162	182	209	219	258	251	256	303		40 a 44 anos	300
45 a 49 anos	0	0	0	0	0	6	18	10	9	7	5	13	13	13		45 a 49 anos	22
50 a 54 anos	0	0	0	0	0	0	0	2	0	0	0	1	4	1		50 a 54 anos	1
55 a 59 anos	0	0	0	0	0	0	0	0	0	0	0	0	2	2		55 a 59 anos	0
60 a 64 anos	0	0	0	0	0	0	0	0	0	0	0	0	0	1		60 a 64 anos	0
65 a 69 anos	0	0	0	0	0	0	0	0	0	0	0	0	0	0		65 a 69 anos	0
Idade ignorada	0	0	0	0	0	534	213	150	107	77	96	80	25	4		Idade ignorada	50
Total	0	0	0	0	0	20821	20290	19766	20037	20121	19831	19621	19783	19145		Total	19448
Nascimentos - Baixo peso - Cesáreos																Nascimentos - Baixo peso - Cesáreos
1999-2007																2008
Peso ao nascer	1994	1995	1996	1997	1998	1999	2000	2001	2002	2003	2004	2005	2006	2007		Peso ao nascer	Nascim p/resid.mãe
Menos de 500g	0	0	0	0	0	0	1	4	1	6	4	2	11	4		Menos de 500g	1
500 a 999g	0	0	0	0	0	16	16	13	17	24	27	35	36	25		500 a 999g	33
1000 a 1499 g	0	0	0	0	0	51	50	73	60	79	74	92	101	102		1000 a 1499 g	93
1500 a 2499 g	0	0	0	0	0	595	643	681	654	698	713	839	768	783		1500 a 2499 g	859
2500 a 2999 g	0	0	0	0	0	2101	2182	2053	2213	2284	2355	2512	2549	2535		2500 a 2999 g	2817
3000 a 3999 g	0	0	0	0	0	7508	7649	7368	7215	7332	7489	7894	8126	8262		3000 a 3999 g	8459
4000g e mais	0	0	0	0	0	764	754	693	669	584	594	618	706	663		4000g e mais	727
Ignorado	0	0	0	0	0	307	34	124	41	32	36	18	0	0		Ignorado	0
Total	0	0	0	0	0	11342	11329	11009	10870	11039	11292	12010	12297	12374		Total	12989
Nascimentos - Baixo peso - Normal																Nascimentos - Baixo peso - Normal
1999-2007																2008
Peso ao nascer	1994	1995	1996	1997	1998	1999	2000	2001	2002	2003	2004	2005	2006	2007		Peso ao nascer	Nascim p/resid.mãe
Menos de 500g	0	0	0	0	0	2	3	5	6	1	10	3	9	6		Menos de 500g	4
500 a 999g	0	0	0	0	0	39	30	34	49	51	54	34	48	42		500 a 999g	56
1000 a 1499 g	0	0	0	0	0	52	68	56	44	73	54	51	42	45		1000 a 1499 g	51
1500 a 2499 g	0	0	0	0	0	610	556	583	611	612	538	528	474	471		1500 a 2499 g	469
2500 a 2999 g	0	0	0	0	0	2194	2195	2102	2279	2335	2108	1817	1824	1667		2500 a 2999 g	1632
3000 a 3999 g	0	0	0	0	0	5833	5727	5480	5703	5633	5382	4872	4776	4268		3000 a 3999 g	3989
4000g e mais	0	0	0	0	0	350	299	317	332	291	313	256	288	234		4000g e mais	217
Ignorado	0	0	0	0	0	195	39	104	57	24	26	14	1	2		Ignorado	0
Total	0	0	0	0	0	9275	8917	8681	9081	9020	8485	7575	7462	6735		Total	6418
Nascimentos - Tipo de parto																Nascimentos - Tipo de parto
1999-2007																2008
Tipo de parto	1994	1995	1996	1997	1998	1999	2000	2001	2002	2003	2004	2005	2006	2007		Tipo de parto	Nascim p/resid.mãe
Vaginal	0	0	0	0	0	9275	8917	8681	9081	9020	8485	7575	7462	6735		Vaginal	6418
Cesário	0	0	0	0	0	11342	11329	11009	10870	11039	11292	12010	12297	12374		Cesário	12989
Fórceps/outro	0	0	0	0	0	0	0	0	0	0	0	0	0	0		Fórceps/outro	0
Ignorado	0	0	0	0	0	204	44	76	86	62	54	36	24	36		Ignorado	41
Total	0	0	0	0	0	20821	20290	19766	20037	20121	19831	19621	19783	19145		Total	19448
Nascimentos - Prematuridade																Nascimentos - Prematuridade
1999-2007																2008
Duração gestação	1994	1995	1996	1997	1998	1999	2000	2001	2002	2003	2004	2005	2006	2007		Duração gestação	Nascim p/resid.mãe
Menos de 22 semanas	0	0	0	0	0	67	4	3	5	0	0	0	4	3		Menos de 22 semanas	1
De 22 a 27 semanas	0	0	0	0	0	54	54	58	56	54	48	41	54	18		De 22 a 27 semanas	55
De 28 a 31 semanas	0	0	0	0	0	140	136	156	127	170	202	89	96	62		De 28 a 31 semanas	89
De 32 a 36 semanas	0	0	0	0	0	1108	951	898	910	688	643	715	775	1205		De 32 a 36 semanas	1254
De 28 a 36 semanas, não especificado	0	0	0	0	0	0	12	0	0	0	0	0	0	0		De 28 a 36 semanas, não especificado	0
De 37 a 41 semanas	0	0	0	0	0	18325	18140	17610	17382	18229	18263	18236	18385	17845		De 37 a 41 semanas	17989
42 semanas ou mais	0	0	0	0	0	651	494	320	401	170	160	94	103	11		42 semanas ou mais	59
Ignorado	0	0	0	0	0	476	499	721	1156	810	515	446	366	1		Ignorado	1
Total	0	0	0	0	0	20821	20290	19766	20037	20121	19831	19621	19783	19145		Total	19448
Mortalidade Proporcional
2008
Capítulo CID-10	0 a 6 dias	7 a 27 dias	28 a 364 dias	Menor 1 ano (ign)	1 a 4 anos	5 a 9 anos	10 a 14 anos	15 a 19 anos	20 a 24 anos	25 a 29 anos	30 a 34 anos	35 a 39 anos	40 a 44 anos	45 a 49 anos	50 a 54 anos	55 a 59 anos	60 a 64 anos	65 a 69 anos	70 a 74 anos	75 a 79 anos	80 anos e mais	Idade ignorada	Total
I. Algumas doenças infecciosas e parasitárias	0	0	8	0	2	1	1	4	5	8	13	22	32	24	29	28	20	33	41	34	49	0	354
II. Neoplasias (tumores)	0	0	1	0	12	3	8	8	13	17	24	32	48	75	88	101	140	157	166	126	190	0	1209
III. Doenças sangue órgãos hemat e transt imunitár	0	0	1	0	0	0	1	1	2	1	1	5	0	2	2	2	1	1	4	2	5	0	31
IV. Doenças endócrinas nutricionais e metabólicas	0	0	1	0	1	0	0	0	0	2	2	0	3	12	18	24	34	46	44	55	79	0	321
V. Transtornos mentais e comportamentais	0	0	0	0	0	0	0	0	1	1	1	1	5	4	5	1	1	3	0	0	14	1	38
VI. Doenças do sistema nervoso	0	0	6	0	2	4	5	5	1	2	4	1	6	7	4	5	6	8	8	17	39	0	130
VII. Doenças do olho e anexos	0	0	0	0	0	0	0	0	0	0	0	0	0	0	0	0	0	0	0	0	0	0	0
VIII.Doenças do ouvido e da apófise mastóide	0	0	0	0	0	0	0	0	0	0	0	0	0	0	0	0	0	0	0	0	0	0	0
IX. Doenças do aparelho circulatório	0	0	3	0	1	1	2	5	3	10	22	27	77	93	136	139	207	235	273	291	494	2	2021
X. Doenças do aparelho respiratório	0	0	7	0	12	4	3	2	4	10	14	16	23	20	49	45	63	94	107	129	350	1	953
XI. Doenças do aparelho digestivo	0	0	1	0	1	1	0	2	5	7	14	22	23	30	49	39	42	48	40	48	77	4	453
XII. Doenças da pele e do tecido subcutâneo	0	0	0	0	1	0	0	0	1	0	0	0	2	0	0	1	1	2	1	1	5	0	15
XIII.Doenças sist osteomuscular e tec conjuntivo	0	0	0	0	0	0	1	1	0	2	2	1	1	1	1	3	2	3	1	5	4	0	28
XIV. Doenças do aparelho geniturinário	0	0	1	0	0	0	2	1	2	0	2	3	4	3	2	4	12	15	20	15	56	0	142
XV. Gravidez parto e puerpério	0	0	0	0	0	0	0	1	0	1	3	0	1	0	0	0	0	0	0	0	0	0	6
XVI. Algumas afec originadas no período perinatal	123	31	13	0	0	0	0	0	0	0	0	0	0	0	0	0	0	0	0	0	1	0	168
XVII.Malf cong deformid e anomalias cromossômicas	29	9	27	0	1	1	1	1	1	1	1	1	1	2	1	1	0	1	1	0	0	0	80
XVIII.Sint sinais e achad anorm ex clín e laborat	3	0	2	0	3	1	0	4	3	10	10	2	14	14	7	11	10	10	8	7	37	3	159
XX. Causas externas de morbidade e mortalidade	0	0	6	0	10	13	13	103	177	164	97	83	58	41	41	29	29	24	20	28	49	12	997
Fora da CID-10	0	0	0	0	0	0	0	0	0	0	0	0	0	0	0	0	0	0	0	0	0	0	0
Total	155	40	77	0	46	29	37	138	218	236	210	216	298	328	432	433	568	680	734	758	1449	23	7105
Óbitos segundo grupo de causa																															Óbitos segundo grupo de causa
1999-2007																															2008
Causa - CID-BR-10	1979	1980	1981	1982	1983	1984	1985	1986	1987	1988	1989	1990	1991	1992	1993	1994	1995	1996	1997	1998	1999	2000	2001	2002	2003	2004	2005	2006	2007		Causa - CID-BR-10	Óbitos p/Residênc
001-031 ALGUMAS DOENÇAS INFECCIOSAS E PARASITÁRIAS	0	0	0	0	0	0	0	0	0	0	0	0	0	0	0	0	0	0	0	0	327	374	371	325	329	329	353	343	344		001-031 ALGUMAS DOENÇAS INFECCIOSAS E PARASITÁRIAS	354
. 001 Doenças infecciosas intestinais	0	0	0	0	0	0	0	0	0	0	0	0	0	0	0	0	0	0	0	0	19	23	17	15	13	13	17	19	12		. 001 Doenças infecciosas intestinais	20
... 002 Cólera	0	0	0	0	0	0	0	0	0	0	0	0	0	0	0	0	0	0	0	0	0	0	0	0	0	0	0	0	0		... 002 Cólera	0
... 003 Diarréia e gastroenterite orig infec pres	0	0	0	0	0	0	0	0	0	0	0	0	0	0	0	0	0	0	0	0	18	20	16	15	12	12	17	19	12		... 003 Diarréia e gastroenterite orig infec pres	16
... 004 Outras doenças infecciosas intestinais	0	0	0	0	0	0	0	0	0	0	0	0	0	0	0	0	0	0	0	0	1	3	1	0	1	1	0	0	0		... 004 Outras doenças infecciosas intestinais	4
..... 004.1 Febres tifóide e paratifóide	0	0	0	0	0	0	0	0	0	0	0	0	0	0	0	0	0	0	0	0	0	0	0	0	0	0	0	0	0		..... 004.1 Febres tifóide e paratifóide	1
. 005-006 Tuberculose	0	0	0	0	0	0	0	0	0	0	0	0	0	0	0	0	0	0	0	0	17	14	14	12	11	21	20	15	17		. 005-006 Tuberculose	4
... 005 Tuberculose respiratória	0	0	0	0	0	0	0	0	0	0	0	0	0	0	0	0	0	0	0	0	16	14	13	9	9	16	18	15	16		... 005 Tuberculose respiratória	4
... 006 Outras tuberculoses	0	0	0	0	0	0	0	0	0	0	0	0	0	0	0	0	0	0	0	0	1	0	1	3	2	5	2	0	1		... 006 Outras tuberculoses	0
. 007-015 Outras doenças bacterianas	0	0	0	0	0	0	0	0	0	0	0	0	0	0	0	0	0	0	0	0	82	44	66	64	42	39	57	61	52		. 007-015 Outras doenças bacterianas	54
... 007 Peste	0	0	0	0	0	0	0	0	0	0	0	0	0	0	0	0	0	0	0	0	0	0	0	0	0	0	0	0	0		... 007 Peste	0
... 008 Leptospirose	0	0	0	0	0	0	0	0	0	0	0	0	0	0	0	0	0	0	0	0	0	0	0	0	0	0	0	0	1		... 008 Leptospirose	0
... 009 Hanseníase	0	0	0	0	0	0	0	0	0	0	0	0	0	0	0	0	0	0	0	0	8	2	5	4	3	5	4	1	1		... 009 Hanseníase	2
... 010 Tétano	0	0	0	0	0	0	0	0	0	0	0	0	0	0	0	0	0	0	0	0	4	1	0	1	0	0	1	0	0		... 010 Tétano	0
..... 010.1 Tétano neonatal	0	0	0	0	0	0	0	0	0	0	0	0	0	0	0	0	0	0	0	0	0	0	0	0	0	0	0	0	0		..... 010.1 Tétano neonatal	0
..... 010.2 Tétano obstétrico	0	0	0	0	0	0	0	0	0	0	0	0	0	0	0	0	0	0	0	0	0	0	0	0	0	0	0	0	0		..... 010.2 Tétano obstétrico	0
..... 010.3 Tétano acidental	0	0	0	0	0	0	0	0	0	0	0	0	0	0	0	0	0	0	0	0	4	1	0	1	0	0	1	0	0		..... 010.3 Tétano acidental	0
... 011 Difteria	0	0	0	0	0	0	0	0	0	0	0	0	0	0	0	0	0	0	0	0	0	0	0	0	0	0	0	0	0		... 011 Difteria	0
... 012 Coqueluche	0	0	0	0	0	0	0	0	0	0	0	0	0	0	0	0	0	0	0	0	0	0	0	0	0	0	0	0	0		... 012 Coqueluche	0
... 013 Infecção meningocócica	0	0	0	0	0	0	0	0	0	0	0	0	0	0	0	0	0	0	0	0	3	1	1	4	3	2	0	2	2		... 013 Infecção meningocócica	1
... 014 Septicemia	0	0	0	0	0	0	0	0	0	0	0	0	0	0	0	0	0	0	0	0	64	37	56	50	35	30	48	53	40		... 014 Septicemia	43
... 015 Infecções com transmissão predom sexual	0	0	0	0	0	0	0	0	0	0	0	0	0	0	0	0	0	0	0	0	0	1	0	0	0	0	0	0	0		... 015 Infecções com transmissão predom sexual	0
. 016-023 Doenças virais	0	0	0	0	0	0	0	0	0	0	0	0	0	0	0	0	0	0	0	0	89	86	100	72	89	80	97	107	120		. 016-023 Doenças virais	128
... 016 Poliomielite aguda	0	0	0	0	0	0	0	0	0	0	0	0	0	0	0	0	0	0	0	0	0	0	0	0	0	0	0	0	0		... 016 Poliomielite aguda	0
... 017 Raiva	0	0	0	0	0	0	0	0	0	0	0	0	0	0	0	0	0	0	0	0	0	0	0	0	0	0	0	0	0		... 017 Raiva	0
... 018 Dengue	0	0	0	0	0	0	0	0	0	0	0	0	0	0	0	0	0	0	0	0	0	0	0	0	1	0	2	2	1		... 018 Dengue	12
... 019 Febre amarela	0	0	0	0	0	0	0	0	0	0	0	0	0	0	0	0	0	0	0	0	2	0	0	0	0	0	0	0	1		... 019 Febre amarela	2
... 020 Out febres p/arbovírus e febr hemor virais	0	0	0	0	0	0	0	0	0	0	0	0	0	0	0	0	0	0	0	0	2	0	0	2	2	0	3	5	5		... 020 Out febres p/arbovírus e febr hemor virais	5
... 021 Sarampo	0	0	0	0	0	0	0	0	0	0	0	0	0	0	0	0	0	0	0	0	0	0	0	0	0	0	0	0	0		... 021 Sarampo	0
... 022 Hepatite viral	0	0	0	0	0	0	0	0	0	0	0	0	0	0	0	0	0	0	0	0	7	7	13	9	13	8	22	22	21		... 022 Hepatite viral	28
... 023 Doen p/vírus da imunodefic humana (HIV)	0	0	0	0	0	0	0	0	0	0	0	0	0	0	0	0	0	0	0	0	76	77	85	59	71	67	64	76	89		... 023 Doen p/vírus da imunodefic humana (HIV)	79
. 024-027 Doenças transmitidas por protozoários	0	0	0	0	0	0	0	0	0	0	0	0	0	0	0	0	0	0	0	0	116	197	163	157	166	164	153	132	137		. 024-027 Doenças transmitidas por protozoários	138
... 024 Malária	0	0	0	0	0	0	0	0	0	0	0	0	0	0	0	0	0	0	0	0	0	1	1	0	2	0	0	1	1		... 024 Malária	0
... 025 Leishmaniose	0	0	0	0	0	0	0	0	0	0	0	0	0	0	0	0	0	0	0	0	1	0	0	1	0	2	0	0	1		... 025 Leishmaniose	0
... 026 Doença de Chagas	0	0	0	0	0	0	0	0	0	0	0	0	0	0	0	0	0	0	0	0	114	196	162	156	164	160	153	130	134		... 026 Doença de Chagas	138
... 027 Toxoplasmose	0	0	0	0	0	0	0	0	0	0	0	0	0	0	0	0	0	0	0	0	1	0	0	0	0	1	0	0	0		... 027 Toxoplasmose	0
. 028-030 Helmintíases	0	0	0	0	0	0	0	0	0	0	0	0	0	0	0	0	0	0	0	0	3	2	6	1	5	0	3	1	3		. 028-030 Helmintíases	1
... 028 Esquistossomose	0	0	0	0	0	0	0	0	0	0	0	0	0	0	0	0	0	0	0	0	0	1	2	0	2	0	0	0	1		... 028 Esquistossomose	0
... 029 Cisticercose	0	0	0	0	0	0	0	0	0	0	0	0	0	0	0	0	0	0	0	0	2	1	4	1	3	0	1	1	2		... 029 Cisticercose	1
... 030 Restante de helmintíases	0	0	0	0	0	0	0	0	0	0	0	0	0	0	0	0	0	0	0	0	1	0	0	0	0	0	2	0	0		... 030 Restante de helmintíases	0
. 031 Restante algumas doenç infec e parasitárias	0	0	0	0	0	0	0	0	0	0	0	0	0	0	0	0	0	0	0	0	1	8	5	4	3	12	6	8	3		. 031 Restante algumas doenç infec e parasitárias	9
032-052 NEOPLASIAS	0	0	0	0	0	0	0	0	0	0	0	0	0	0	0	0	0	0	0	0	774	761	854	956	921	994	1032	1055	1167		032-052 NEOPLASIAS	1209
. 032 Neopl malig do lábio, cav oral e faringe	0	0	0	0	0	0	0	0	0	0	0	0	0	0	0	0	0	0	0	0	36	30	37	60	35	47	40	60	50		. 032 Neopl malig do lábio, cav oral e faringe	52
. 033 Neoplasia maligna do esôfago	0	0	0	0	0	0	0	0	0	0	0	0	0	0	0	0	0	0	0	0	29	35	34	29	41	29	26	36	48		. 033 Neoplasia maligna do esôfago	31
. 034 Neoplasia maligna do estômago	0	0	0	0	0	0	0	0	0	0	0	0	0	0	0	0	0	0	0	0	47	52	58	65	59	58	72	73	77		. 034 Neoplasia maligna do estômago	81
. 035 Neoplasia maligna do cólon,reto e ânus	0	0	0	0	0	0	0	0	0	0	0	0	0	0	0	0	0	0	0	0	54	58	65	61	65	80	87	87	111		. 035 Neoplasia maligna do cólon,reto e ânus	100
. 036 Neopl malig do fígado e vias bil intrahepát	0	0	0	0	0	0	0	0	0	0	0	0	0	0	0	0	0	0	0	0	29	39	31	28	33	34	47	35	55		. 036 Neopl malig do fígado e vias bil intrahepát	58
. 037 Neoplasia maligna do pâncreas	0	0	0	0	0	0	0	0	0	0	0	0	0	0	0	0	0	0	0	0	26	29	39	50	24	39	44	50	46		. 037 Neoplasia maligna do pâncreas	45
. 038 Neoplasia maligna da laringe	0	0	0	0	0	0	0	0	0	0	0	0	0	0	0	0	0	0	0	0	11	12	13	14	11	15	19	18	14		. 038 Neoplasia maligna da laringe	18
. 039 Neopl malig da traquéia,brônquios e pulmões	0	0	0	0	0	0	0	0	0	0	0	0	0	0	0	0	0	0	0	0	84	92	92	120	109	135	121	127	165		. 039 Neopl malig da traquéia,brônquios e pulmões	161
. 040 Neoplasia maligna da pele	0	0	0	0	0	0	0	0	0	0	0	0	0	0	0	0	0	0	0	0	4	7	5	14	7	8	8	9	6		. 040 Neoplasia maligna da pele	9
. 041 Neoplasia maligna da mama	0	0	0	0	0	0	0	0	0	0	0	0	0	0	0	0	0	0	0	0	53	54	60	60	69	82	72	64	76		. 041 Neoplasia maligna da mama	70
. 042 Neoplasia maligna do colo do útero	0	0	0	0	0	0	0	0	0	0	0	0	0	0	0	0	0	0	0	0	48	30	37	22	42	41	38	30	38		. 042 Neoplasia maligna do colo do útero	46
. 043 Neopl malig de corpo e partes n/esp útero	0	0	0	0	0	0	0	0	0	0	0	0	0	0	0	0	0	0	0	0	15	6	11	14	10	12	14	12	14		. 043 Neopl malig de corpo e partes n/esp útero	14
. 044 Neoplasia maligna do ovário	0	0	0	0	0	0	0	0	0	0	0	0	0	0	0	0	0	0	0	0	14	11	16	10	24	25	24	16	24		. 044 Neoplasia maligna do ovário	31
. 045 Neoplasia maligna da próstata	0	0	0	0	0	0	0	0	0	0	0	0	0	0	0	0	0	0	0	0	58	46	59	59	49	56	73	63	73		. 045 Neoplasia maligna da próstata	76
. 046 Neoplasia maligna da bexiga	0	0	0	0	0	0	0	0	0	0	0	0	0	0	0	0	0	0	0	0	19	16	24	20	24	17	18	26	28		. 046 Neoplasia maligna da bexiga	30
. 047 Neopl malig mening,encéf e out partes SNC	0	0	0	0	0	0	0	0	0	0	0	0	0	0	0	0	0	0	0	0	46	39	33	58	44	52	55	52	49		. 047 Neopl malig mening,encéf e out partes SNC	43
. 048 Linfoma não-Hodgkin	0	0	0	0	0	0	0	0	0	0	0	0	0	0	0	0	0	0	0	0	21	19	23	27	29	40	31	41	34		. 048 Linfoma não-Hodgkin	40
. 049 Mieloma mult e neopl malig de plasmócitos	0	0	0	0	0	0	0	0	0	0	0	0	0	0	0	0	0	0	0	0	9	9	15	22	21	17	22	18	16		. 049 Mieloma mult e neopl malig de plasmócitos	24
. 050 Leucemia	0	0	0	0	0	0	0	0	0	0	0	0	0	0	0	0	0	0	0	0	37	34	41	42	52	41	37	67	48		. 050 Leucemia	63
. 051 Neoplasias in situ, benig, comport incert	0	0	0	0	0	0	0	0	0	0	0	0	0	0	0	0	0	0	0	0	7	5	3	7	5	13	5	8	10		. 051 Neoplasias in situ, benig, comport incert	20
. 052 Restante de neoplasias malignas	0	0	0	0	0	0	0	0	0	0	0	0	0	0	0	0	0	0	0	0	127	138	158	174	168	153	179	163	185		. 052 Restante de neoplasias malignas	197
053-054 D SANGUE E ORG HEMAT E ALGUNS TRANS IMUNIT	0	0	0	0	0	0	0	0	0	0	0	0	0	0	0	0	0	0	0	0	14	21	21	26	27	23	27	24	35		053-054 D SANGUE E ORG HEMAT E ALGUNS TRANS IMUNIT	31
. 053 Anemias	0	0	0	0	0	0	0	0	0	0	0	0	0	0	0	0	0	0	0	0	10	11	16	18	18	13	16	10	17		. 053 Anemias	14
. 054 Rest d sangue, org hemat e alg transt imunit	0	0	0	0	0	0	0	0	0	0	0	0	0	0	0	0	0	0	0	0	4	10	5	8	9	10	11	14	18		. 054 Rest d sangue, org hemat e alg transt imunit	17
055-057 D ENDÓCRINAS, NUTRICIONAIS E METABÓLICAS	0	0	0	0	0	0	0	0	0	0	0	0	0	0	0	0	0	0	0	0	255	259	253	297	285	348	284	332	297		055-057 D ENDÓCRINAS, NUTRICIONAIS E METABÓLICAS	321
. 055 Diabetes mellitus	0	0	0	0	0	0	0	0	0	0	0	0	0	0	0	0	0	0	0	0	196	212	199	240	210	250	190	278	242		. 055 Diabetes mellitus	260
. 056 Desnutrição	0	0	0	0	0	0	0	0	0	0	0	0	0	0	0	0	0	0	0	0	25	15	19	29	27	58	57	26	34		. 056 Desnutrição	30
. 057 Rest doenças endócr, nutricion e metabólicas	0	0	0	0	0	0	0	0	0	0	0	0	0	0	0	0	0	0	0	0	34	32	35	28	48	40	37	28	21		. 057 Rest doenças endócr, nutricion e metabólicas	31
058-059 TRANSTORNOS MENTAIS E COMPORTAMENTAIS	0	0	0	0	0	0	0	0	0	0	0	0	0	0	0	0	0	0	0	0	24	21	31	26	26	22	15	48	55		058-059 TRANSTORNOS MENTAIS E COMPORTAMENTAIS	38
. 058 Transt ment e comport uso subst psicoativas	0	0	0	0	0	0	0	0	0	0	0	0	0	0	0	0	0	0	0	0	22	14	27	24	22	13	13	40	39		. 058 Transt ment e comport uso subst psicoativas	22
... 058.1 Trans ment e comport devid uso álcool	0	0	0	0	0	0	0	0	0	0	0	0	0	0	0	0	0	0	0	0	21	14	27	24	21	13	12	39	35		... 058.1 Trans ment e comport devid uso álcool	19
. 059 Rest transtornos mentais e comportamentais	0	0	0	0	0	0	0	0	0	0	0	0	0	0	0	0	0	0	0	0	2	7	4	2	4	9	2	8	16		. 059 Rest transtornos mentais e comportamentais	16
060-063 DOENÇAS DO SISTEMA NERVOSO	0	0	0	0	0	0	0	0	0	0	0	0	0	0	0	0	0	0	0	0	76	86	85	109	115	126	109	139	148		060-063 DOENÇAS DO SISTEMA NERVOSO	130
. 060 Meningite	0	0	0	0	0	0	0	0	0	0	0	0	0	0	0	0	0	0	0	0	18	17	6	8	14	9	2	8	8		. 060 Meningite	17
. 061 Doença de Alzheimer	0	0	0	0	0	0	0	0	0	0	0	0	0	0	0	0	0	0	0	0	7	10	16	25	35	36	45	48	53		. 061 Doença de Alzheimer	39
. 062 Epilepsia	0	0	0	0	0	0	0	0	0	0	0	0	0	0	0	0	0	0	0	0	10	3	9	11	6	12	4	9	4		. 062 Epilepsia	3
. 063 Restante das doenças do sistema nervoso	0	0	0	0	0	0	0	0	0	0	0	0	0	0	0	0	0	0	0	0	41	56	54	65	60	69	58	74	83		. 063 Restante das doenças do sistema nervoso	71
064 DOENÇAS DOS OLHOS E ANEXOS	0	0	0	0	0	0	0	0	0	0	0	0	0	0	0	0	0	0	0	0	0	0	0	0	0	0	0	0	0		064 DOENÇAS DOS OLHOS E ANEXOS	0
065 DOENÇAS DO OUVIDO E DA APÓFISE MASTÓIDE	0	0	0	0	0	0	0	0	0	0	0	0	0	0	0	0	0	0	0	0	0	0	0	1	0	1	0	1	0		065 DOENÇAS DO OUVIDO E DA APÓFISE MASTÓIDE	0
066-072 DOENÇAS DO APARELHO CIRCULATÓRIO	0	0	0	0	0	0	0	0	0	0	0	0	0	0	0	0	0	0	0	0	1421	1591	1727	1882	1869	1902	1884	1941	1916		066-072 DOENÇAS DO APARELHO CIRCULATÓRIO	2021
. 066 Febre reumát aguda e doen reum crôn coração	0	0	0	0	0	0	0	0	0	0	0	0	0	0	0	0	0	0	0	0	21	31	19	27	29	28	28	24	33		. 066 Febre reumát aguda e doen reum crôn coração	35
. 067 Doenças hipertensivas	0	0	0	0	0	0	0	0	0	0	0	0	0	0	0	0	0	0	0	0	90	114	112	124	129	133	108	107	109		. 067 Doenças hipertensivas	112
. 068 Doenças isquêmicas do coração	0	0	0	0	0	0	0	0	0	0	0	0	0	0	0	0	0	0	0	0	344	424	486	494	487	557	545	673	610		. 068 Doenças isquêmicas do coração	675
... 068.1 Infarto agudo do miocárdio	0	0	0	0	0	0	0	0	0	0	0	0	0	0	0	0	0	0	0	0	226	288	332	316	250	227	268	351	330		... 068.1 Infarto agudo do miocárdio	323
. 069 Outras doenças cardíacas	0	0	0	0	0	0	0	0	0	0	0	0	0	0	0	0	0	0	0	0	430	470	487	557	548	521	526	523	519		. 069 Outras doenças cardíacas	547
. 070 Doenças cerebrovasculares	0	0	0	0	0	0	0	0	0	0	0	0	0	0	0	0	0	0	0	0	452	472	494	548	535	542	540	483	527		. 070 Doenças cerebrovasculares	542
. 071 Aterosclerose	0	0	0	0	0	0	0	0	0	0	0	0	0	0	0	0	0	0	0	0	18	4	8	5	6	5	5	4	7		. 071 Aterosclerose	5
. 072 Rest doenças do aparelho circulatório	0	0	0	0	0	0	0	0	0	0	0	0	0	0	0	0	0	0	0	0	66	76	121	127	135	116	132	127	111		. 072 Rest doenças do aparelho circulatório	105
073-077 DOENÇAS DO APARELHO RESPIRATÓRIO	0	0	0	0	0	0	0	0	0	0	0	0	0	0	0	0	0	0	0	0	558	524	585	694	671	716	734	811	842		073-077 DOENÇAS DO APARELHO RESPIRATÓRIO	953
. 073 Influenza (gripe)	0	0	0	0	0	0	0	0	0	0	0	0	0	0	0	0	0	0	0	0	0	0	1	1	0	0	0	0	0		. 073 Influenza (gripe)	0
. 074 Pneumonia	0	0	0	0	0	0	0	0	0	0	0	0	0	0	0	0	0	0	0	0	156	177	203	273	237	265	289	340	359		. 074 Pneumonia	421
. 075 Out infec agudas das vias aéreas inferiores	0	0	0	0	0	0	0	0	0	0	0	0	0	0	0	0	0	0	0	0	2	2	0	2	0	0	1	1	2		. 075 Out infec agudas das vias aéreas inferiores	0
... 075.1 Bronquiolite	0	0	0	0	0	0	0	0	0	0	0	0	0	0	0	0	0	0	0	0	0	0	0	2	0	0	0	1	2		... 075.1 Bronquiolite	0
. 076 Doenças crônicas das vias aéreas inferiores	0	0	0	0	0	0	0	0	0	0	0	0	0	0	0	0	0	0	0	0	303	261	275	310	326	329	331	320	308		. 076 Doenças crônicas das vias aéreas inferiores	333
... 076.1 Asma	0	0	0	0	0	0	0	0	0	0	0	0	0	0	0	0	0	0	0	0	13	7	6	11	12	10	4	2	7		... 076.1 Asma	3
. 077 Restante doenças do aparelho respiratório	0	0	0	0	0	0	0	0	0	0	0	0	0	0	0	0	0	0	0	0	97	84	106	108	108	122	113	150	173		. 077 Restante doenças do aparelho respiratório	199
078-082 DOENÇAS DO APARELHO DIGESTIVO	0	0	0	0	0	0	0	0	0	0	0	0	0	0	0	0	0	0	0	0	261	322	350	373	370	418	409	441	409		078-082 DOENÇAS DO APARELHO DIGESTIVO	453
. 078 Úlcera gástrica, duodenal e péptica	0	0	0	0	0	0	0	0	0	0	0	0	0	0	0	0	0	0	0	0	18	19	26	31	14	28	20	27	27		. 078 Úlcera gástrica, duodenal e péptica	22
. 079 Peritonite	0	0	0	0	0	0	0	0	0	0	0	0	0	0	0	0	0	0	0	0	7	10	10	14	11	13	16	13	6		. 079 Peritonite	22
. 080 Doenças do fígado	0	0	0	0	0	0	0	0	0	0	0	0	0	0	0	0	0	0	0	0	103	139	113	112	129	136	127	128	140		. 080 Doenças do fígado	156
... 080.1 Doença alcoólica do fígado	0	0	0	0	0	0	0	0	0	0	0	0	0	0	0	0	0	0	0	0	28	49	34	29	31	44	43	31	39		... 080.1 Doença alcoólica do fígado	39
... 080.2 Fibrose e cirrose do fígado	0	0	0	0	0	0	0	0	0	0	0	0	0	0	0	0	0	0	0	0	51	63	55	62	71	64	50	70	74		... 080.2 Fibrose e cirrose do fígado	84
... 080.3 Outras doenças do fígado	0	0	0	0	0	0	0	0	0	0	0	0	0	0	0	0	0	0	0	0	24	27	24	21	27	28	34	27	27		... 080.3 Outras doenças do fígado	33
. 081 Colecistite	0	0	0	0	0	0	0	0	0	0	0	0	0	0	0	0	0	0	0	0	4	6	13	14	10	10	7	10	13		. 081 Colecistite	13
. 082 Rest doenças do aparelho digestivo	0	0	0	0	0	0	0	0	0	0	0	0	0	0	0	0	0	0	0	0	129	148	188	202	206	231	239	263	223		. 082 Rest doenças do aparelho digestivo	240
083 DOENÇAS DA PELE E TECIDO SUBCUTÂNEO	0	0	0	0	0	0	0	0	0	0	0	0	0	0	0	0	0	0	0	0	2	11	7	9	10	11	18	11	8		083 DOENÇAS DA PELE E TECIDO SUBCUTÂNEO	15
084 DOENÇAS SIST OSTEOMUSC E TECIDO CONJUNTIVO	0	0	0	0	0	0	0	0	0	0	0	0	0	0	0	0	0	0	0	0	27	32	18	20	25	27	30	37	33		084 DOENÇAS SIST OSTEOMUSC E TECIDO CONJUNTIVO	28
085-087 DOENÇAS DO APARELHO GENITURINÁRIO	0	0	0	0	0	0	0	0	0	0	0	0	0	0	0	0	0	0	0	0	81	81	82	78	124	98	120	122	137		085-087 DOENÇAS DO APARELHO GENITURINÁRIO	142
. 085 D glomerulares e d renais túbulo-interstic	0	0	0	0	0	0	0	0	0	0	0	0	0	0	0	0	0	0	0	0	4	7	6	9	14	9	14	9	14		. 085 D glomerulares e d renais túbulo-interstic	16
. 086 Insuficiência renal	0	0	0	0	0	0	0	0	0	0	0	0	0	0	0	0	0	0	0	0	60	53	55	48	79	59	67	73	79		. 086 Insuficiência renal	77
. 087 Rest doenças do aparelho geniturinário	0	0	0	0	0	0	0	0	0	0	0	0	0	0	0	0	0	0	0	0	17	21	21	21	31	30	39	40	44		. 087 Rest doenças do aparelho geniturinário	49
088-093 GRAVIDEZ, PARTO E PUERPÉRIO	0	0	0	0	0	0	0	0	0	0	0	0	0	0	0	0	0	0	0	0	9	9	18	10	11	13	6	14	4		088-093 GRAVIDEZ, PARTO E PUERPÉRIO	6
. 088 Gravidez que termina em aborto	0	0	0	0	0	0	0	0	0	0	0	0	0	0	0	0	0	0	0	0	0	0	3	0	0	0	0	0	0		. 088 Gravidez que termina em aborto	2
. 089 Outras mortes obstétricas diretas	0	0	0	0	0	0	0	0	0	0	0	0	0	0	0	0	0	0	0	0	9	7	12	5	8	10	5	8	4		. 089 Outras mortes obstétricas diretas	3
. 090 Mortes obstétricas indiretas	0	0	0	0	0	0	0	0	0	0	0	0	0	0	0	0	0	0	0	0	0	2	3	5	3	2	1	5	0		. 090 Mortes obstétricas indiretas	1
. 091 Morte obstétrica tardia	0	0	0	0	0	0	0	0	0	0	0	0	0	0	0	0	0	0	0	0	0	0	0	0	0	0	0	1	0		. 091 Morte obstétrica tardia	0
. 092 Seqüela de causa obstétrica direta	0	0	0	0	0	0	0	0	0	0	0	0	0	0	0	0	0	0	0	0	0	0	0	0	0	0	0	0	0		. 092 Seqüela de causa obstétrica direta	0
. 093 Restante de gravidez, parto e puerpério	0	0	0	0	0	0	0	0	0	0	0	0	0	0	0	0	0	0	0	0	0	0	0	0	0	1	0	0	0		. 093 Restante de gravidez, parto e puerpério	0
094-098 ALG AFECÇÕES ORIGIN NO PERÍODO PERINATAL	0	0	0	0	0	0	0	0	0	0	0	0	0	0	0	0	0	0	0	0	221	179	189	181	194	172	166	180	168		094-098 ALG AFECÇÕES ORIGIN NO PERÍODO PERINATAL	168
. 094 Feto e recemnasc afet fat mat e compl grav	0	0	0	0	0	0	0	0	0	0	0	0	0	0	0	0	0	0	0	0	9	6	11	14	7	7	16	20	19		. 094 Feto e recemnasc afet fat mat e compl grav	18
. 095 Transt relac duração gestação e cresc fetal	0	0	0	0	0	0	0	0	0	0	0	0	0	0	0	0	0	0	0	0	3	3	4	7	6	6	3	14	10		. 095 Transt relac duração gestação e cresc fetal	8
. 096 Traumatismo de parto	0	0	0	0	0	0	0	0	0	0	0	0	0	0	0	0	0	0	0	0	0	0	0	0	1	1	0	2	0		. 096 Traumatismo de parto	0
. 097 Trans resp e cardiovas espec per perinatal	0	0	0	0	0	0	0	0	0	0	0	0	0	0	0	0	0	0	0	0	143	106	128	112	136	118	108	82	67		. 097 Trans resp e cardiovas espec per perinatal	94
. 098 Rest afec originadas no período perinatal	0	0	0	0	0	0	0	0	0	0	0	0	0	0	0	0	0	0	0	0	66	64	46	48	44	40	39	62	72		. 098 Rest afec originadas no período perinatal	48
099-101 MALF CONGÊN, DEFORM E ANOMAL CROMOSSÔMICAS	0	0	0	0	0	0	0	0	0	0	0	0	0	0	0	0	0	0	0	0	78	89	85	70	87	94	67	78	68		099-101 MALF CONGÊN, DEFORM E ANOMAL CROMOSSÔMICAS	80
. 099 Malformações congênitas do sistema nervoso	0	0	0	0	0	0	0	0	0	0	0	0	0	0	0	0	0	0	0	0	8	13	9	12	14	20	13	12	13		. 099 Malformações congênitas do sistema nervoso	12
. 100 Malf congênitas do aparelho circulatório	0	0	0	0	0	0	0	0	0	0	0	0	0	0	0	0	0	0	0	0	42	50	48	40	37	49	25	39	31		. 100 Malf congênitas do aparelho circulatório	33
. 101 Rest de malf cong, deform e anomal Cromoss	0	0	0	0	0	0	0	0	0	0	0	0	0	0	0	0	0	0	0	0	28	26	28	18	36	25	29	27	24		. 101 Rest de malf cong, deform e anomal Cromoss	35
102-104 SINT, SIN E ACH ANORM CLÍN E LAB, NCOP	0	0	0	0	0	0	0	0	0	0	0	0	0	0	0	0	0	0	0	0	542	102	92	80	97	83	128	236	199		102-104 SINT, SIN E ACH ANORM CLÍN E LAB, NCOP	159
. 102 Senilidade	0	0	0	0	0	0	0	0	0	0	0	0	0	0	0	0	0	0	0	0	9	13	16	12	28	22	20	19	27		. 102 Senilidade	17
. 103 Morte sem assistência médica	0	0	0	0	0	0	0	0	0	0	0	0	0	0	0	0	0	0	0	0	316	13	4	3	4	6	1	18	4		. 103 Morte sem assistência médica	5
. 104 Rest sint, sin e ach anorm clín e laborat	0	0	0	0	0	0	0	0	0	0	0	0	0	0	0	0	0	0	0	0	217	76	72	65	65	55	107	199	168		. 104 Rest sint, sin e ach anorm clín e laborat	137
105-114 CAUSAS EXTERNAS DE MORBIDADE E MORTALIDADE	0	0	0	0	0	0	0	0	0	0	0	0	0	0	0	0	0	0	0	0	885	801	750	907	959	921	951	891	946		105-114 CAUSAS EXTERNAS DE MORBIDADE E MORTALIDADE	997
. 105 Acidentes de transporte	0	0	0	0	0	0	0	0	0	0	0	0	0	0	0	0	0	0	0	0	351	349	314	340	409	383	345	330	337		. 105 Acidentes de transporte	291
. 106 Quedas	0	0	0	0	0	0	0	0	0	0	0	0	0	0	0	0	0	0	0	0	41	31	43	56	50	66	60	73	71		. 106 Quedas	80
. 107 Afogamento e submersões acidentais	0	0	0	0	0	0	0	0	0	0	0	0	0	0	0	0	0	0	0	0	27	29	31	23	33	23	26	24	19		. 107 Afogamento e submersões acidentais	23
. 108 Exposição à fumaça, ao fogo e às chamas	0	0	0	0	0	0	0	0	0	0	0	0	0	0	0	0	0	0	0	0	7	5	6	11	9	5	4	4	5		. 108 Exposição à fumaça, ao fogo e às chamas	3
. 109 Envenen, intoxic por ou expos a subst nociv	0	0	0	0	0	0	0	0	0	0	0	0	0	0	0	0	0	0	0	0	1	0	1	0	3	3	2	1	1		. 109 Envenen, intoxic por ou expos a subst nociv	3
. 110 Lesões autoprovocadas voluntariamente	0	0	0	0	0	0	0	0	0	0	0	0	0	0	0	0	0	0	0	0	57	73	65	86	62	72	61	58	55		. 110 Lesões autoprovocadas voluntariamente	78
. 111 Agressões	0	0	0	0	0	0	0	0	0	0	0	0	0	0	0	0	0	0	0	0	250	243	207	321	319	327	340	322	344		. 111 Agressões	442
. 112 Eventos(fatos) cuja intenção é indeterminada	0	0	0	0	0	0	0	0	0	0	0	0	0	0	0	0	0	0	0	0	97	26	23	15	20	14	47	39	48		. 112 Eventos(fatos) cuja intenção é indeterminada	38
. 113 Intervenções legais e operações de guerra	0	0	0	0	0	0	0	0	0	0	0	0	0	0	0	0	0	0	0	0	0	0	1	0	0	0	0	0	0		. 113 Intervenções legais e operações de guerra	0
. 114 Todas as outras causas externas	0	0	0	0	0	0	0	0	0	0	0	0	0	0	0	0	0	0	0	0	54	45	59	55	54	28	66	40	66		. 114 Todas as outras causas externas	39
FORA DA CID-10-BR	0	0	0	0	0	0	0	0	0	0	0	0	0	0	0	0	0	0	0	0	0	0	0	0	0	0	0	0	0		FORA DA CID-10-BR	0
Total	0	0	0	0	0	0	0	0	0	0	0	0	0	0	0	0	0	0	0	0	5555	5263	5518	6044	6120	6298	6333	6704	6776		Total	7105
Óbitos por capítulo - menores de 1 ano																															Óbitos por capítulo - menores de 1 ano
1999-2007																															2008
Capítulo CID-10	1979	1980	1981	1982	1983	1984	1985	1986	1987	1988	1989	1990	1991	1992	1993	1994	1995	1996	1997	1998	1999	2000	2001	2002	2003	2004	2005	2006	2007		Capítulo CID-10	Óbitos p/Residênc
I. Algumas doenças infecciosas e parasitárias	0	0	0	0	0	0	0	0	0	0	0	0	0	0	0	0	0	0	0	0	19	23	11	8	10	4	14	6	5		I. Algumas doenças infecciosas e parasitárias	8
II. Neoplasias (tumores)	0	0	0	0	0	0	0	0	0	0	0	0	0	0	0	0	0	0	0	0	1	3	1	3	3	2	1	3	1		II. Neoplasias (tumores)	1
III. Doenças sangue órgãos hemat e transt imunitár	0	0	0	0	0	0	0	0	0	0	0	0	0	0	0	0	0	0	0	0	1	0	1	2	1	0	0	1	0		III. Doenças sangue órgãos hemat e transt imunitár	1
IV. Doenças endócrinas nutricionais e metabólicas	0	0	0	0	0	0	0	0	0	0	0	0	0	0	0	0	0	0	0	0	3	1	1	3	5	0	2	2	1		IV. Doenças endócrinas nutricionais e metabólicas	1
V. Transtornos mentais e comportamentais	0	0	0	0	0	0	0	0	0	0	0	0	0	0	0	0	0	0	0	0	0	0	0	0	0	0	0	0	0		V. Transtornos mentais e comportamentais	0
VI. Doenças do sistema nervoso	0	0	0	0	0	0	0	0	0	0	0	0	0	0	0	0	0	0	0	0	8	11	6	6	4	5	3	2	6		VI. Doenças do sistema nervoso	6
VII. Doenças do olho e anexos	0	0	0	0	0	0	0	0	0	0	0	0	0	0	0	0	0	0	0	0	0	0	0	0	0	0	0	0	0		VII. Doenças do olho e anexos	0
VIII.Doenças do ouvido e da apófise mastóide	0	0	0	0	0	0	0	0	0	0	0	0	0	0	0	0	0	0	0	0	0	0	0	0	0	0	0	0	0		VIII.Doenças do ouvido e da apófise mastóide	0
IX. Doenças do aparelho circulatório	0	0	0	0	0	0	0	0	0	0	0	0	0	0	0	0	0	0	0	0	2	1	3	1	0	0	1	1	3		IX. Doenças do aparelho circulatório	3
X. Doenças do aparelho respiratório	0	0	0	0	0	0	0	0	0	0	0	0	0	0	0	0	0	0	0	0	8	18	14	17	17	8	21	11	14		X. Doenças do aparelho respiratório	7
XI. Doenças do aparelho digestivo	0	0	0	0	0	0	0	0	0	0	0	0	0	0	0	0	0	0	0	0	3	1	1	2	0	2	1	2	2		XI. Doenças do aparelho digestivo	1
XII. Doenças da pele e do tecido subcutâneo	0	0	0	0	0	0	0	0	0	0	0	0	0	0	0	0	0	0	0	0	0	0	0	0	0	0	0	0	0		XII. Doenças da pele e do tecido subcutâneo	0
XIII.Doenças sist osteomuscular e tec conjuntivo	0	0	0	0	0	0	0	0	0	0	0	0	0	0	0	0	0	0	0	0	1	0	0	0	0	0	0	0	0		XIII.Doenças sist osteomuscular e tec conjuntivo	0
XIV. Doenças do aparelho geniturinário	0	0	0	0	0	0	0	0	0	0	0	0	0	0	0	0	0	0	0	0	1	0	0	0	1	0	0	0	1		XIV. Doenças do aparelho geniturinário	1
XV. Gravidez parto e puerpério	0	0	0	0	0	0	0	0	0	0	0	0	0	0	0	0	0	0	0	0	0	0	0	0	0	0	0	0	0		XV. Gravidez parto e puerpério	0
XVI. Algumas afec originadas no período perinatal	0	0	0	0	0	0	0	0	0	0	0	0	0	0	0	0	0	0	0	0	221	179	189	179	193	172	166	176	167		XVI. Algumas afec originadas no período perinatal	167
XVII.Malf cong deformid e anomalias cromossômicas	0	0	0	0	0	0	0	0	0	0	0	0	0	0	0	0	0	0	0	0	63	73	64	54	70	71	54	59	51		XVII.Malf cong deformid e anomalias cromossômicas	65
XVIII.Sint sinais e achad anorm ex clín e laborat	0	0	0	0	0	0	0	0	0	0	0	0	0	0	0	0	0	0	0	0	11	3	0	0	0	0	3	2	1		XVIII.Sint sinais e achad anorm ex clín e laborat	5
XX. Causas externas de morbidade e mortalidade	0	0	0	0	0	0	0	0	0	0	0	0	0	0	0	0	0	0	0	0	10	2	2	3	6	6	2	4	3		XX. Causas externas de morbidade e mortalidade	6
Total	0	0	0	0	0	0	0	0	0	0	0	0	0	0	0	0	0	0	0	0	352	315	293	278	310	270	268	269	255		Total	272
Imunizações - Menor de 1 ano
2000-2009
Imuno	1994	1995	1996	1997	1998	1999	2000	2001	2002	2003	2004	2005	2006	2007	2008	2009	Total	Total
BCG (BCG)	0	0	0	0	0	0	135.69	125.16	121.97	127.66	127.82	127.99	124.4	132.44	126.89	116.61	126.68	0
Contra Febre Amarela (FA)	0	0	0	0	0	0	203.26	118.85	97.4	92.74	93.99	106.68	108.04	116.07	103.09	92.72	113.56	0
Contra Haemophilus influenzae tipo b (Hib)	0	0	0	0	0	0	108.37	101.8	58.73	0.79	0.27	0.33	0.3	0.51	0.45	3.2	27.95	0
Contra Hepatite B (HB)	0	0	0	0	0	0	101.87	93.96	82.05	78.81	82.47	88.3	95.9	101.93	94.13	91.42	91.07	0
Contra Influenza (Campanha) (INF)	0	0	0	0	0	0	71.23	82.04	86.12	88.71	94.96	101.87	100.84	83.87	77.28	93.52	88.01	0
Contra Sarampo	0	0	0	0	0	0	125.35	106.14	98.78	0.81	0	0	0	0	0	0	33.71	0
Dupla Viral (SR)	0	0	0	0	0	0	0	0	0	0	0	0	0	0.21	0.93	0.2	0.13	0
Oral Contra Poliomielite (VOP)	0	0	0	0	0	0	102.88	98.47	91.88	98.37	108.05	95.5	105.89	106.66	98.4	95.94	100.17	0
Oral Contra Poliomielite (Campanha 1ª etapa) (VOP)	0	0	0	0	0	0	87.58	95.84	92.35	93.48	97.28	93.66	96.28	101.29	97.12	95.75	95.06	0
Oral Contra Poliomielite (Campanha 2ª etapa) (VOP)	0	0	0	0	0	0	96.23	94.81	93.06	92.75	92.45	96.52	96.08	93.46	82.69	91.77	93.03	0
Oral de Rotavírus Humano (RR)	0	0	0	0	0	0	0	0	0	0	0	0	53.5	85.09	83.82	86.91	30.52	0
Tetravalente (DTP/Hib) (TETRA)	0	0	0	0	0	0	0	0	27.59	99.14	107.63	98.07	103.71	110.38	99.51	93.61	73.45	0
Tríplice Bacteriana (DTP)	0	0	0	0	0	0	104.86	98.01	61.52	0.41	0	0.07	0	0.15	0.04	0.01	26.98	0
Tríplice Viral (SCR)	0	0	0	0	0	0	99.24	102.76	101.6	121.89	109.01	105.3	106.35	107.55	100.21	94.97	104.93	0
Tríplice Viral (campanha) (SCR)	0	0	0	0	0	0	0	0	0	0	21.11	0	0	0	0	0	2.15	0
Totais das vacinas contra tuberculose	0	0	0	0	0	0	0	0	0	0	0	0	124.4	132.44	126.89	116.61	125.05	0
Totais das vacinas contra hepatite B	0	0	0	0	0	0	0	0	0	0	0	0	95.9	101.93	94.13	91.42	95.82	0
Totais das vacinas contra poliomielite	0	0	0	0	0	0	0	0	0	0	0	0	105.89	106.66	98.4	95.94	101.72	0
Totais das vacinas Tetra + Penta + Hexavanlente	0	0	0	0	0	0	0	0	0	0	0	0	103.71	110.38	99.51	93.61	101.78	0
Totais das vacinas contra sarampo e rubéola	0	0	0	0	0	0	0	0	0	0	0	0	106.35	107.75	101.15	95.17	102.64	0
Totais das vacinas contra difteria e tétano	0	0	0	0	0	0	0	0	0	0	0	0	103.71	110.52	99.55	93.61	101.82	0
Totais das vacinas HiB+Tetra+Penta+Hexavanlente	0	0	0	0	0	0	0	0	0	0	0	0	104.01	110.89	99.96	96.81	102.89	0
Total	0	0	0	0	0	0	84	81.49	77.25	73.12	76.23	76.62	85.31	86.15	79.69	81.49	80.44	0
SIAB - Dados Cadastrais - PACS
Dez/2004, Dez/2005, Dez/2006, Dez/2007, Dez/2008, Dez/2009
Ano	Nº Pessoas	Nº Famílias	Mulheres <1ano	Mulheres 1a4a	Homens <1ano	Homens 1a4a
1998	0	0	0	0	0	0
1999	0	0	0	0	0	0
2000	0	0	0	0	0	0
2001	0	0	0	0	0	0
2002	0	0	0	0	0	0
2003	0	0	0	0	0	0
2004	1638	488	0	8	0	6
2005	1638	488	0	4	0	0
2006	0	0	0	0	0	0
2007	0	0	0	0	0	0
2008	0	0	0	0	0	0
2009	0	0	0	0	0	0
2010	0	0	0	0	0	0
2011	0	0	0	0	0	0
SIAB - Dados Cadastrais - PSF
Dez/2004, Dez/2005, Dez/2006, Dez/2007, Dez/2008, Dez/2009
Ano	Nº Pessoas	Nº Famílias	Mulheres <1ano	Mulheres 1a4a	Homens <1ano	Homens 1a4a
1998	0	0	0	0	0	0
1999	0	0	0	0	0	0
2000	0	0	0	0	0	0
2001	0	0	0	0	0	0
2002	0	0	0	0	0	0
2003	0	0	0	0	0	0
2004	209183	54511	31	1827	36	2003
2005	200384	52213	31	573	36	645
2006	253015	67001	415	7031	921	7678
2007	235109	60864	374	4502	842	5026
2008	235237	60864	374	2572	839	2833
2009	235237	60864	374	754	839	831
2010	0	0	0	0	0	0
2011	0	0	0	0	0	0
SIAB - Dados Cadastrais - Outros
Dez/2001,Dez/2002,Dez/2003,Dez/2004,Dez/2005,Dez/2006
Ano	Nº Pessoas	Nº Famílias	Mulheres <1ano	Mulheres 1a4a	Homens <1ano	Homens 1a4a
1998	0	0	0	0	0	0
1999	0	0	0	0	0	0
2000	0	0	0	0	0	0
2001	0	0	0	0	0	0
2002	0	0	0	0	0	0
2003	0	0	0	0	0	0
2004	0	0	0	0	0	0
2005	0	0	0	0	0	0
2006	0	0	0	0	0	0
2007	0	0	0	0	0	0
2008	0	0	0	0	0	0
2009	0	0	0	0	0	0
2010	0	0	0	0	0	0
2011	0	0	0	0	0	0
SIAB - Produção e Marcadores - PACS
2001-2006
Ano	Nº Visitas	Famílias Acompanh.	Crianças <1 ano	Cr<1a c/Vacin.dia	Crianças até 4m	Cr<4m AleitMatExcl	Nº Gest. Acompanh	Gest.c/PN no mês	Nascidos Vivos	Óbitos<1a Diarr	Cr<1a pesadas	Cr 12-23m Pesadas	Cr<1a desnutridas	Cr 12-23m Desnutr.	Hosp.<5a Pneumonia	Hosp.<5a Desitrat
1998	0	0	0	0	0	0	0	0	0	0	0	0	0	0	0	0
1999	0	0	0	0	0	0	0	0	0	0	0	0	0	0	0	0
2000	0	0	0	0	0	0	0	0	0	0	0	0	0	0	0	0
2001	0	0	0	0	0	0	0	0	0	0	0	0	0	0	0	0
2002	0	0	0	0	0	0	0	0	0	0	0	0	0	0	0	0
2003	0	0	0	0	0	0	0	0	0	0	0	0	0	0	0	0
2004	0	0	0	0	0	0	0	0	0	0	0	0	0	0	0	0
2005	0	0	0	0	0	0	0	0	0	0	0	0	0	0	0	0
2006	0	0	0	0	0	0	0	0	0	0	0	0	0	0	0	0
2007	0	0	0	0	0	0	0	0	0	0	0	0	0	0	0	0
2008	0	0	0	0	0	0	0	0	0	0	0	0	0	0	0	0
2009	0	0	0	0	0	0	0	0	0	0	0	0	0	0	0	0
2010	0	0	0	0	0	0	0	0	0	0	0	0	0	0	0	0
2011	0	0	0	0	0	0	0	0	0	0	0	0	0	0	0	0
SIAB - Produção e Marcadores - PSF
2004-2009
Ano	Nº Visitas	Famílias Acompanh.	Crianças <1 ano	Cr<1a c/Vacin.dia	Crianças até 4m	Cr<4m AleitMatExcl	Nº Gest. Acompanh	Gest.c/PN no mês	Nascidos Vivos	Óbitos<1a Diarr	Cr<1a pesadas	Cr 12-23m Pesadas	Cr<1a desnutridas	Cr 12-23m Desnutr.	Hosp.<5a Pneumonia	Hosp.<5a Desitrat
1998	0	0	0	0	0	0	0	0	0	0	0	0	0	0	0	0
1999	0	0	0	0	0	0	0	0	0	0	0	0	0	0	0	0
2000	0	0	0	0	0	0	0	0	0	0	0	0	0	0	0	0
2001	0	0	0	0	0	0	0	0	0	0	0	0	0	0	0	0
2002	0	0	0	0	0	0	0	0	0	0	0	0	0	0	0	0
2003	0	0	0	0	0	0	0	0	0	0	0	0	0	0	0	0
2004	680528	635723	34624	33902	10848	9273	15992	15406	2582	13	31640	30106	772	1857	530	312
2005	651169	621430	31194	30426	9613	8096	15189	14625	2381	16	28376	27002	535	1148	437	326
2006	864634	826609	41851	40817	13013	11054	19020	18206	3220	28	36798	33674	513	876	596	390
2007	759804	740863	34688	34022	10418	8775	15541	14980	2582	8	31224	29150	290	808	380	161
2008	653073	443962	18651	18229	5499	4656	8892	8558	1326	8	16197	15577	236	379	202	91
2009	447502	742492	20925	20436	6677	5597	9903	9606	1627	5	17022	15240	150	342	218	63
2010	0	0	0	0	0	0	0	0	0	0	0	0	0	0	0	0
2011	0	0	0	0	0	0	0	0	0	0	0	0	0	0	0	0
SIAB - Produção e Marcadores - Outros
2001-2006
Ano	Nº Visitas	Famílias Acompanh.	Crianças <1 ano	Cr<1a c/Vacin.dia	Crianças até 4m	Cr<4m AleitMatExcl	Nº Gest. Acompanh	Gest.c/PN no mês	Nascidos Vivos	Óbitos<1a Diarr	Cr<1a pesadas	Cr 12-23m Pesadas	Cr<1a desnutridas	Cr 12-23m Desnutr.	Hosp.<5a Pneumonia	Hosp.<5a Desitrat
1998	0	0	0	0	0	0	0	0	0	0	0	0	0	0	0	0
1999	0	0	0	0	0	0	0	0	0	0	0	0	0	0	0	0
2000	0	0	0	0	0	0	0	0	0	0	0	0	0	0	0	0
2001	0	0	0	0	0	0	0	0	0	0	0	0	0	0	0	0
2002	0	0	0	0	0	0	0	0	0	0	0	0	0	0	0	0
2003	0	0	0	0	0	0	0	0	0	0	0	0	0	0	0	0
2004	0	0	0	0	0	0	0	0	0	0	0	0	0	0	0	0
2005	0	0	0	0	0	0	0	0	0	0	0	0	0	0	0	0
2006	0	0	0	0	0	0	0	0	0	0	0	0	0	0	0	0
2007	0	0	0	0	0	0	0	0	0	0	0	0	0	0	0	0
2008	0	0	0	0	0	0	0	0	0	0	0	0	0	0	0	0
2009	0	0	0	0	0	0	0	0	0	0	0	0	0	0	0	0
2010	0	0	0	0	0	0	0	0	0	0	0	0	0	0	0	0
2011	0	0	0	0	0	0	0	0	0	0	0	0	0	0	0	0
Indicadores Siops
2006-2009
Ano	2.1 D.Total Saúde/Hab	D.R.Próprios em Saúde/Hab	R.Transf.SUS/Hab	2.2 %D.Pessoal/D.Total	2.5 %D.Invest/D.Total	3.1 %Transf.SUS/D.Total	3.2 %R.Próprios em Saúde-EC 29	2.4 %D.Serv.Terc/D.Total	D.Total Saúde	D.R.Próprios	R.Impostos e Transf.Const	R.Transf.SUS	D.Pessoal
2000	0	0	0	0	0	0	0	0	0	0	0	0	0
2001	0	0	0	0	0	0	0	0	0	0	0	0	0
2002	0	0	0	0	0	0	0	0	0	0	0	0	0
2003	0	0	0	0	0	0	0	0	0	0	0	0	0
2004	0	0	0	0	0	0	0	0	0	0	0	0	0
2005	0	0	0	0	0	0	0	0	0	0	0	0	0
2006	308.76	108.84	205.43	37.3	1.94	66.53	17.01	55.15	3.7682e+08	132828822	7.80866e+08	2.50706e+08	1.4055e+08
2007	347.61	117.27	230.34	36.1	1.01	66.26	15.94	56.32	4.32656e+08	1.45963e+08	9.15472e+08	2.86693e+08	1.56187e+08
2008	402.89	136.29	237.83	39.21	1.17	59.03	15.28	49.74	5.09819e+08	1.72457e+08	1.12877e+09	3.00954e+08	1.99923e+08
2009	433.04	156.85	286.94	43.47	0.92	66.26	17.13	43.05	5.55151e+08	2.01078e+08	1.17384e+09	3.67848e+08	2.41301e+08
2010	0	0	0	0	0	0	0	0	0	0	0	0	0
2011	0	0	0	0	0	0	0	0	0	0	0	0	0
2012	0	0	0	0	0	0	0	0	0	0	0	0	0
Total	373.96	130.14	240.64	39.37	1.21	64.35	16.31	50.36	1.87445e+09	6.52327e+08	3.99895e+09	1.2062e+09	7.37962e+08
Qtd.aprovadaValor aprovadoQtd.apresentadaValor apresentado por Grupo procedimento
2009
Subgrupo proced.	Qtd.aprovada	Valor aprovado	Qtd.apresentada	Valor apresentado
0101 Ações coletivas/individuais em saúde	1040290	413340	1058532	444068
0102 Vigilância em saúde	62135	0	62135	0
0201 Coleta de material	165938	294761	166435	303182
0202 Diagnóstico em laboratório clínico	5356212	3.40985e+07	5358345	3.41113e+07
0203 Diagnóstico por anatomia patológica e citopatologia	267147	2.86544e+06	270727	2.91348e+06
0204 Diagnóstico por radiologia	468301	5.55665e+06	472157	5.57474e+06
0205 Diagnóstico por ultra-sonografia	177064	6.05874e+06	177561	6.07114e+06
0206 Diagnóstico por tomografia	36248	3.89839e+06	36248	3.89839e+06
0207 Diagnóstico por ressonância magnética	7193	1.93312e+06	7193	1.93312e+06
0208 Diagnóstico por medicina nuclear in vivo	4178	1.08715e+06	4178	1.08715e+06
0209 Diagnóstico por endoscopia	30495	2.61931e+06	30700	2.63104e+06
0210 Diagnóstico por radiologia intervencionista	537	108026	537	108026
0211 Métodos diagnósticos em especialidades	396719	7.0447e+06	421092	7.21437e+06
0212 Diagnóstico e procedimentos especiais em hemoterapia	339890	1.07666e+07	345208	1.09673e+07
0213 Diagnóstico em vigilância epidemiológica e ambiental	168	0	168	0
0214 Diagnóstico por teste rápido	27071	461	27071	461
0301 Consultas / Atendimentos / Acompanhamentos	2851102	1.52833e+07	3097935	1.78903e+07
0302 Fisioterapia	200620	1.00743e+06	200684	1.00773e+06
0303 Tratamentos clínicos (outras especialidades)	44145	1.47955e+06	44218	1.48249e+06
0304 Tratamento em oncologia	198985	2.81418e+07	198985	2.81418e+07
0305 Tratamento em nefrologia	181930	2.62749e+07	181977	2.62816e+07
0306 Hemoterapia	205710	3.47844e+06	239014	3.89918e+06
0307 Tratamentos odontológicos	273871	140664	285615	176935
0308 Tratamento de lesões, envenenamentos e outros, decorrentes de causas externas	0	0	0	0
0309 Terapias especializadas	46959	693729	255243	1.01196e+06
0310 Parto e nascimento	0	0	0	0
0401 Pequenas cirurgias e cirurgias de pele, tecido subcutâneo e mucosa	138929	3.58696e+06	146842	4.05378e+06
0402 Cirurgia de glândulas endócrinas	0	0	0	0
0403 Cirurgia do sistema nervoso central e periférico	1760	33176	1760	33176
0404 Cirurgia das vias aéreas superiores, da cabeça e do pescoço	13101	135022	13692	145981
0405 Cirurgia do aparelho da visão	13074	3.19708e+06	13173	3.21348e+06
0406 Cirurgia do aparelho circulatório	2618	78149.8	3305	98663.6
0407 Cirurgia do aparelho digestivo, orgãos anexos e parede abdominal	215	8134.45	215	8134.45
0408 Cirurgia do sistema osteomuscular	4560	161855	4577	162338
0409 Cirurgia do aparelho geniturinário	807	40558.2	807	40558.2
0410 Cirurgia de mama	40	829.6	40	829.6
0411 Cirurgia obstétrica	2	39.58	2	39.58
0412 Cirurgia torácica	76	1000.39	76	1000.39
0413 Cirurgia reparadora	20383	858481	20383	858481
0414 Cirurgia oro-facial	55190	162306	57876	204495
0415 Outras cirurgias	120	3583.2	120	3583.2
0416 Cirurgia em oncologia	0	0	0	0
0417 Anestesiologia	6474	107843	6474	107843
0418 Cirurgia em nefrologia	1092	126490	1092	126490
0501 Coleta e exames para fins de doação de orgãos, tecidos e células e de transplante	16066	591463	16066	591463
0502 Avaliação de morte encefálica	0	0	0	0
0503 Ações relacionadas à doação de orgãos, tecidos e células	833	102512	833	102512
0504 Processamento de tecidos para transplante	743	162335	743	162335
0505 Transplante de orgãos, tecidos e células	131	118971	131	118971
0506 Acompanhamento e intercorrências no pré e pós-transplante	6554	872510	6554	872510
0601 Medicamentos de dispensação excepcional	11076734	5.67748e+07	11076734	5.67748e+07
0602 Medicamentos estratégicos	0	0	0	0
0603 Medicamentos de âmbito hospitalar	0	0	0	0
0604 Componente Especializado da Assitencia Farmaceutica	0	0	0	0
0701 Órteses, próteses e materiais especiais não relacionados ao ato cirúrgico	73479	4.57434e+06	82771	4.66085e+06
0702 Órteses, próteses e materiais especiais relacionados ao ato cirúrgico	2880	1.58254e+06	2880	1.58254e+06
0801 Ações relacionadas ao estabelecimento	0	0	0	0
0802 Ações relacionadas ao atendimento	0	0	0	0
0803 Autorização / Regulação	3079	430959	3905	454686
Total	23821848	2.26957e+08	24403009	2.31529e+08
Valor total por Financiamento e Complexidade - SIH/SUS							Valor total por Financiamento e Complexidade - SIA/SUS
2009							2009
Financiamento	Atenção Básica	Média complexidade	Alta complexidade	Não se aplica	Total		Financiamento	Atenção Básica	Média complexidade	Alta complexidade	Não se aplica	Total
Atenção Básica (PAB)	0	0	0	0	0		Atenção Básica (PAB)	0	0	0	0	0
Assistência Farmacêutica	0	0	0	0	0		Assistência Farmacêutica	0	0	0	0	0
Fundo de Ações Estratégicas e Compensações FAEC	0	3.93421e+06	8.67904e+06	0	1.26133e+07		Fundo de Ações Estratégicas e Compensações FAEC	0	3.49805e+06	3.3827e+07	1.57908e+06	3.89042e+07
Incentivo - MAC	0	0	0	0	0		Incentivo - MAC	0	0	0	0	0
Média e Alta Complexidade (MAC)	0	9.93913e+07	3.90453e+07	0	1.38437e+08		Média e Alta Complexidade (MAC)	47949.6	8.99707e+07	3.50445e+07	4.9792e+06	1.30042e+08
Vigilância em Saúde	0	0	0	0	0		Vigilância em Saúde	0	0	0	0	0
Não discriminado	0	0	0	0	0		Não discriminado	0	0	0	0	0
Total	0	1.03325e+08	4.77244e+07	0	1.5105e+08		Total	47949.6	9.34687e+07	6.88716e+07	6.55829e+06	1.68947e+08
Valor total por Rubrica FAEC - SIH/SUS							Valor total por Subtipo de financiamento - SIA/SUS
2009							2009
Rubrica FAEC	Valor total						Subtp Financiament	Valor aprovado
010000-Atenção Básica (PAB)	0						010000-Atenção Básica (PAB)	0
020000-Assistência Farmacêutica	0						020000-Assistência Farmacêutica	0
040000-Fundo de Ações Estratégicas e Compensação	0						040000-Fundo de Ações Estratégicas e Compensação	0
040001-Coleta de material	0						040001-Coleta de material	0
040002-Diagnóstico em laboratório clínico	0						040002-Diagnóstico em laboratório clínico	0
040003-Coleta/exame anátomo-patológico colo uterin	0						040003-Coleta/exame anátomo-patológico colo uterin	0
040004-Diagnóstico em neurologia	0						040004-Diagnóstico em neurologia	0
040005-Diagnóstico em otorrinolaringologia/fonoaud	0						040005-Diagnóstico em otorrinolaringologia/fonoaud	6301.02
040006-Diagnóstico em psicologia/psiquiatria	0						040006-Diagnóstico em psicologia/psiquiatria	0
040007-Consultas médicas/outros prof nív superior	0						040007-Consultas médicas/outros prof nív superior	84544.9
040008-Atenção domiciliar	0						040008-Atenção domiciliar	0
040009-Atend/acomp reab fís,ment,visual,múlt defic	0						040009-Atend/acomp reab fís,ment,visual,múlt defic	0
040010-Atend/acomp psicossocial	0						040010-Atend/acomp psicossocial	9367.5
040011-Atend/acomp em saúde do idoso	0						040011-Atend/acomp em saúde do idoso	0
040012-Atend/acomp de queimados	0						040012-Atend/acomp de queimados	10
040013-Atend/acomp diagn doenças endocr/metabe nut	0						040013-Atend/acomp diagn doenças endocr/metabe nut	0
040014-Trat doenças sistema nervoso central perif	0						040014-Trat doenças sistema nervoso central perif	0
040015-Trat doenças do aparelho da visão	0						040015-Trat doenças do aparelho da visão	0
040016-Trat em oncologia	0						040016-Trat em oncologia	5.66061e+06
040017-Nefrologia	0						040017-Nefrologia	2.7917e+07
040018-Tratamentos odontológicos	0						040018-Tratamentos odontológicos	0
040019-Cirurgia do sistema nervoso central e perif	0						040019-Cirurgia do sistema nervoso central e perif	0
040020-Cirurgias de ouvido, nariz e garganta	0						040020-Cirurgias de ouvido, nariz e garganta	0
040021-Deformidade labio-palatal e crânio-facial	0						040021-Deformidade labio-palatal e crânio-facial	0
040022-Cirurgia apar da visão	0						040022-Cirurgia apar da visão	0
040023-Cirurgia apar circulatório	235180						040023-Cirurgia apar circulatório	0
040024-Cirurgia apar digest,orgãos anex par abdom	0						040024-Cirurgia apar digest,orgãos anex par abdom	0
040025-Cirurgia do aparelho geniturinário	0						040025-Cirurgia do aparelho geniturinário	0
040026-Tratamento de queimados	0						040026-Tratamento de queimados	450
040027-Cirurgia reparadora para lipodistrofia	0						040027-Cirurgia reparadora para lipodistrofia	0
040028-Outras cirurgias plásticas/reparadoras	0						040028-Outras cirurgias plásticas/reparadoras	0
040029-Cirurgia orofacial	0						040029-Cirurgia orofacial	0
040030-Sequenciais	0						040030-Sequenciais	0
040032-Transplantes de orgãos, tecidos e células	4.19504e+06						040032-Transplantes de orgãos, tecidos e células	1.84779e+06
040033-Medicamentos para transplante	0						040033-Medicamentos para transplante	0
040035-OPM em odontologia	0						040035-OPM em odontologia	60
040036-OPM em queimados	0						040036-OPM em queimados	0
040038-OPM para transplantes	0						040038-OPM para transplantes	63344
040039-Incentivos ao pré-natal e nascimento	0						040039-Incentivos ao pré-natal e nascimento	0
040040-Incentivo ao registro cívil de nascimento	0						040040-Incentivo ao registro cívil de nascimento	0
040041-Centr Nacional Regulação Alta Complex CNRAC	3.88159e+06						040041-Centr Nacional Regulação Alta Complex CNRAC	232364
040042-Reguladores Ativ Hormonal Inibidores Prolac	0						040042-Reguladores Ativ Hormonal Inibidores Prolac	0
040043-Política Nacional de Cirurgias Eletivas	4.2886e+06						040043-Política Nacional de Cirurgias Eletivas	2.41765e+06
040044-Redesignação e acompanhamento	12850						040044-Redesignação e acompanhamento	13684.9
040045-Projeto Olhar Brasil	0						040045-Projeto Olhar Brasil	0
040046-Mamografia para Rastreamento	0						040046-Mamografia para Rastreamento	651015
021012-CNRAC - cód ant à tab unif-vál p/2008-01	0						021012-CNRAC - cód ant à tab unif-vál p/2008-01	0
021014-Eletivas - cód ant à tab unif-vál p/2008-01	0						021014-Eletivas - cód ant à tab unif-vál p/2008-01	0
050000-Incentivo - MAC	0						050000-Incentivo - MAC	0
060000-Média e Alta Complexidade (MAC)	0						060000-Média e Alta Complexidade (MAC)	1.30042e+08
070000-Vigilância em Saúde	0						070000-Vigilância em Saúde	0
Não aplicável	1.38437e+08						Não aplicável	0
Total	1.5105e+08						Total	1.68947e+08
