# Supplementary material for: Spatial index relating urban environment to health lifestyle and obesity risk in men and women from different age groups
Source: PLoS One. 2020 Mar 12;15(3):e0229961. doi: 10.1371/journal.pone.0229961 (PMC7067401; doi:10.1371/journal.pone.0229961)
Supplement: S5 Table — (XLS) [file pone.0229961.s005.xls]

## Sheet: MenuEscondido
Caderno de Informações de Saúde
Informações Gerais
Unidade da Federação: Goiás - GO
		1. Identificação
		2. Demografia
		3. Saneamento
		4. Rede Assistencial
		5. Profissionais e Equipamentos
		6. Assistência Ambulatorial
		7. Assistência Hospitalar
		8. Morbidade Hospitalar
		9. Nascimentos
		10. Mortalidade
		11. Imunizações
		12. Atenção Básica
		13. Orçamentos Públicos em Saúde

## Sheet: Demography
Unidade da Federação: Goiás - GO
Population resident per Age and Sex, 2009
Age Group	Male	Female	Total
less 1	48002	45881	93883
1 to 4	200896	192097	392993
5 to 9	262860	252178	515038
10 to 14	255082	246663	501745
15 to 19	262377	256757	519134
20 to 29	547939	558638	1106577
30 to 39	480996	505948	986944
40 to 49	372441	399558	771999
50 to 59	247445	265380	512825
60 to 69	145017	154235	299252
70 to 79	75957	84048	160005
80 and +	30837	35076	65913
Not informed	0	0	0
Total	2929849	2996459	5926308
Source: IBGE, Census and Estimates
Resident Population by year
Year	Population	Method
2009	5926308	Estimative					Rate of population resident
2008	5844996	Estimative					Literate per age group
2007	5840650	Estimative					Age Group	1991	2000
2006	5730762	Estimative					5 to 9	46.8619	61.5414
2005	5619919	Estimative					10 to 14	89.525	97.214
2004	5402335	Estimative					15 to 19	93.1753	97.7333
2003	5306424	Estimative					20 to 49	86.0002	92.3698
2002	5210366	Estimative					50 and +	55.674	66.9198
2001	5116395	Estimative					Total	78.3993	86.2208
2000	5003228	Census					Source: IBGE/Census
Source: IBGE, Census and Estimates
Estimated anual growth rate (%) (2006-2009)				1.12471
Women at preganancy age (10-49 anos), 2009				1967564
Rate of female at pregancy age, 2009 (%)				65.663
Source: IBGE, Census and Estimates

## Sheet: MorbHosp
Unidade da Federação: Goiás - GO
Percentage of hospitalizations by causes and age group - CID10
(by home place)
2009
Chapter CID	less 1	1 to 4	5 to 9	10 to 14	15 to 19	20 to 49	50 to 64	65 and plus	60 and plus	Total
I. Algumas doenças infecciosas e parasitárias	11.37	20.521	17.1715	13.3289	5.07132	5.41134	6.19281	6.92486	6.74406	7.5866
II. Neoplasias (tumores)	0.344545	1.32957	2.7919	2.94361	1.45448	4.43674	7.0672	4.28217	4.95318	4.07257
III. Doenças sangue órgãos hemat e transt imunitár	0.355483	0.756191	0.948702	1.04184	0.570523	0.615176	0.720954	1.09652	1.02159	0.707434
IV. Doenças endócrinas nutricionais e metabólicas	3.24856	5.8958	5.68544	4.30792	1.61648	2.59963	6.38691	6.75306	6.73787	3.96302
V. Transtornos mentais e comportamentais	0.0273448	0.0207745	0.0542116	0.967422	2.66244	5.77129	2.1758	0.364801	0.620695	3.39625
VI. Doenças do sistema nervoso	1.36724	1.38773	1.7551	2.05887	0.929741	1.47611	2.39948	2.06579	2.15773	1.65428
VII. Doenças do olho e anexos	0.1586	0.249294	0.474351	0.496114	0.147913	0.28417	0.671042	0.504783	0.557232	0.360532
VIII.Doenças do ouvido e da apófise mastóide	0.153131	0.257603	0.352375	0.305937	0.116218	0.116299	0.0536094	0.0466606	0.0448882	0.124463
IX. Doenças do aparelho circulatório	1.05551	0.353166	0.738633	1.62064	1.44744	7.8973	25.4996	27.2922	27.2394	10.971
X. Doenças do aparelho respiratório	45.5674	48.1428	34.5124	22.0771	7.82532	8.18305	15.4395	24.9083	22.9812	16.8565
XI. Doenças do aparelho digestivo	3.29779	6.44424	9.29728	10.3274	5.77214	9.99963	12.2118	8.90793	9.59523	9.31468
XII. Doenças da pele e do tecido subcutâneo	1.09379	2.40153	2.63604	2.42269	0.94735	0.93513	0.828173	0.568411	0.58819	1.08571
XIII.Doenças sist osteomuscular e tec conjuntivo	0.191414	0.332392	1.49082	2.36481	1.0037	1.77238	1.97985	1.84097	1.80946	1.59771
XIV. Doenças do aparelho geniturinário	2.87121	3.2242	5.19076	8.17761	8.48037	10.6264	8.07099	6.39038	6.71465	8.49538
XV. Gravidez parto e puerpério	0.0218759	0	0.00677645	7.49959	48.9206	23.4188	0.0166374	0.0106047	0.00773934	15.2542
XVI. Algumas afec originadas no período perinatal	23.965	0.361476	0.237176	0.148834	0.112696	0.115773	0.151585	0.284205	0.252302	1.28321
XVII.Malf cong deformid e anomalias cromossômicas	1.85945	1.76168	1.64668	1.40566	0.401479	0.264173	0.1978	0.163312	0.162526	0.508396
XVIII.Sint sinais e achad anorm ex clín e laborat	0.880503	0.889147	1.32818	1.69506	1.03187	1.13721	1.37721	1.24711	1.2677	1.1734
XIX. Lesões enven e alg out conseq causas externas	1.3399	4.4125	11.4386	14.5361	9.91372	11.0732	6.39985	4.50275	4.64051	8.79343
XX. Causas externas de morbidade e mortalidade	0	0	0.0271058	0.0248057	0.042261	0.041573	0.0351234	0.031814	0.0294095	0.0339445
XXI. Contatos com serviços de saúde	0.831282	1.25893	2.2159	2.24905	1.53196	3.82472	2.12404	1.8134	1.87447	2.76725
CID 10ª Revisão não disponível ou não preenchido	0	0	0	0	0	0	0	0	0	0
Total	100	100	100	100	100	100	100	100	100	100
Souce: SIH/SUS. Data base uptade at 05/03/2010.

## Sheet: Mortality
Unidade da Federação: Goiás - GO
Proportional Mortality (%) by Age Group According to Cause Grou - CID10
2008
Causes Group	Less 1	1 to 4	5 to 9	10 to 14	15 to 19	20 to 49	50 to 64	65 and plus	60 and plus	Total
I. Algumas doenças infecciosas e parasitárias	3.38836	11.3514	5.30973	4.34783	1.75439	6.08859	5.97353	5.26754	5.28126	5.4733
II. Neoplasias (tumores)	0.608167	12.973	14.1593	12.4224	4.91228	11.2068	20.4458	14.8869	15.7464	14.3095
IX. Doenças do aparelho circulatório	1.30321	2.7027	4.42478	7.45342	2.63158	15.4328	35.0575	40.0817	39.7781	30.2443
X. Doenças do aparelho respiratório	5.29974	15.1351	8.84956	6.21118	2.2807	5.10252	9.28248	18.1715	17.0376	12.257
XVI. Algumas afec originadas no período perinatal	58.1234	0.540541	0.884956	0	0	0.0313038	0	0.0151366	0.0129761	2.44344
XX. Causas externas de morbidade e mortalidade	2.51955	27.5676	44.2478	46.5839	78.9474	44.8897	9.17799	3.64792	4.08746	16.6986
Demais causas definidas	28.7576	29.7297	22.1239	22.9814	9.47368	17.2484	20.0627	17.9293	18.0562	18.5738
Total	100	100	100	100	100	100	100	100	100	100
Source: SIM. Situation of national database at 12/14/2009
Note: Preliminary data from 2008.
Mortality rate for selected causes
(per 100.000 habitants)
Cause of Death	2002	2003	2004	2005	2006	2007	2008
Aids	3.41627	4.10823	3.81317	3.38083	3.82148	4.34883	4.3456
Malignant neoplasm of breast (/100.000 mulheres)	6.46218	7.3586	7.66972	7.40677	7.95777	7.86578	8.0258
Malignant neoplasm of cervix (/100.000 mulh)	4.3591	5.51895	5.12544	4.32357	4.30901	4.50926	4.80871
Acute myocardial infarction	27.0614	25.2336	26.0258	24.4843	27.7101	27.4113	29.1874
Cerebrovascular diseases	39.6901	41.4403	42.1299	38.9507	36.243	36.5884	38.9051
Diabetes mellitus	15.6611	15.453	16.4744	15.712	17.1181	18.3199	19.6921
Transport accidents	29.211	28.7764	30.7089	28.6837	26.2443	26.6751	27.5791
Aggressions	26.2554	25.3655	28.21	26.0858	26.3141	26.0416	29.598
Source: SIM. Situation of national database at 12/14/2009
Note: Preliminary data from 2008.
Other Mortality Indicators	2002	2003	2004	2005	2006	2007	2008
Total deaths	25634	25697	27545	26834	27211	28153	29387
Nº of deaths per 1.000 habitants	4.91981	4.84262	5.09872	4.7748	4.74823	4.82018	5.02772
% deaths from ill-defined causes	7.99329	7.62735	7.31167	7.16628	6.98247	6.58189	5.99585
Total infant deaths	1528	1471	1469	1366	1282	1203	1191
Nº of infant deaths from ill-defined causes	55	48	61	52	53	40	40
% of infant deaths in total deaths *	5.96083	5.7244	5.33309	5.09056	4.71133	4.27308	4.05281
% of infant deaths from ill-defined causes	3.59948	3.26309	4.15248	3.80673	4.13417	3.32502	3.35852
% of infant deaths from ill-defined causes **	#REF!	#REF!	#REF!	#REF!	#REF!	#REF!	#REF!
* Proportional infant mortality rate
** just considering deaths and birthdays sampled by SIM/SINASC
Source: SIM. Situation of national database at 12/14/2009
Note: Preliminary data from 2008.

## Sheet: Dados
Campos de CADMUN.DBF
Código do Município	52	Unidade da Federação: Goiás - GO
Nome	Goiás
UF - Sigla	GO
UF - Nome
Código da Micro
Nome da Micro
Código da macroregião
Nome da macrorregião
Código da Região
Nome da Região
Código da Metropol
Nome da Metropol
Código do aglomerado
Nome do aglomerado
Capital
Amazônia
Fronteira
CGC
Tipo de Gestão		Não habilitado		0	Não habilitado
Pab Fixo				1	Plena de Atenção Básica
Teto PAB				2	Plena do Sistema Municipal
Agência				3	-
Nome Agência				4	Plena do Sistema Estadual
Conta PAB				5	Avançada do Sistema Estadual
Conta FNs
População Residente por Faixa Etária e Sexo						Dados para pirâmide etária
2009
Faixa Etária	Masculino	Feminino	Ignorado	Total
0 a 4 anos não detalhado	0	0	0	0
Menor 1 ano	48002	45881	0	93883		Faixa Etária	Masculino	Feminino
1 a 4 anos	200896	192097	0	392993		0 a 9	8.63536	-8.27085
5 a 9 anos	262860	252178	0	515038		10 a 19	8.73156	-8.49466
10 a 14 anos	255082	246663	0	501745		20 a 29	9.24587	-9.42641
15 a 19 anos	262377	256757	0	519134		30 a 39	8.11628	-8.53732
20 a 29 anos	547939	558638	0	1106577		40 a 49	6.28454	-6.74211
30 a 39 anos	480996	505948	0	986944		50 a 59	4.17537	-4.478
40 a 49 anos	372441	399558	0	771999		60 a 69	2.447	-2.60255
50 a 59 anos	247445	265380	0	512825		70 a 79	1.28169	-1.41822
60 a 69 anos	145017	154235	0	299252		80 e +	0.520341	-0.591869
70 a 79 anos	75957	84048	0	160005		Total	49.438	-50.562
80 anos e mais	30837	35076	0	65913
Idade ignorada	0	0	0	0
Total	2929849	2996459	0	5926308
População Residente por ano
1997-2009
Sexo	1980	1981	1982	1983	1984	1985	1986	1987	1988	1989	1990	1991	1992	1993	1994	1995	1996	1997	1998	1999	2000	2001	2002	2003	2004	2005	2006	2007	2008	2009
Masculino	0	0	0	0	0	0	0	0	0	0	0	0	0	0	0	0	0	2319784	2371802	2424039	2492438	2548560	2595150	2642873	2690373	2798175	2853070	2891164	2892021	2929849
Feminino	0	0	0	0	0	0	0	0	0	0	0	0	0	0	0	0	0	2319950	2372391	2424720	2510790	2567835	2615216	2663551	2711962	2821744	2877692	2949486	2952975	2996459
Ignorado	0	0	0	0	0	0	0	0	0	0	0	0	0	0	0	0	0	0	0	0	0	0	0	0	0	0	0	0	0	0
Total	0	0	0	0	0	0	0	0	0	0	0	0	0	0	0	0	0	4639734	4744193	4848759	5003228	5116395	5210366	5306424	5402335	5619919	5730762	5840650	5844996	5926308
Alfabetização					Alfabetização
1991					2000
Faixa Etária	Alfabetizado	Não alfabetizado	Total		Faixa Etária	Alfabetizado	Não alfabetizado	Total
0 a 4 anos não detalhado	0	0	0		0 a 4 anos não detalhado	0	0	0
Menor 1 ano	0	87311	87311		Menor 1 ano	0	92726	92726
1 a 4 anos	0	355204	355204		1 a 4 anos	0	389919	389919
5 a 9 anos	218355	247599	465954		5 a 9 anos	299640	187252	486892
10 a 14 anos	424943	49721	474664		10 a 14 anos	483356	13852	497208
15 a 19 anos	411614	30149	441763		15 a 19 anos	509032	11806	520838
20 a 29 anos	705811	67809	773620		20 a 29 anos	912259	41864	954123
30 a 39 anos	495672	78888	574560		30 a 39 anos	734754	61508	796262
40 a 49 anos	280710	94586	375296		40 a 49 anos	485632	72795	558427
50 a 59 anos	150159	89937	240096		50 a 59 anos	262786	85231	348017
60 a 69 anos	73270	71447	144717		60 a 69 anos	137436	79577	217013
70 a 79 anos	26786	37830	64616		70 a 79 anos	55601	47801	103402
80 anos e mais	0	0	0		80 anos e mais	17188	21213	38401
Idade ignorada	0	0	0		Idade ignorada	0	0	0
Total	2787320	1210481	3997801		Total	3897684	1105544	5003228
Abastecimento de Água
1991, 2000
Abastecimento Água	1980	1981	1982	1983	1984	1985	1986	1987	1988	1989	1990	1991	1992	1993	1994	1995	1996	1997	1998	1999	2000	2001	2002	2003	2004	2005	2006	2007	2008	2009
Rede geral	0	0	0	0	0	0	0	0	0	0	0	2224011	0	0	0	0	0	0	0	0	3408639	0	0	0	0	0	0	0	0	0
.. canalizada em pelo menos um cômodo	0	0	0	0	0	0	0	0	0	0	0	1983192	0	0	0	0	0	0	0	0	3241083	0	0	0	0	0	0	0	0	0
.. canalizada só na propriedade ou terreno	0	0	0	0	0	0	0	0	0	0	0	240819	0	0	0	0	0	0	0	0	167556	0	0	0	0	0	0	0	0	0
Poço ou nascente (na propriedade)	0	0	0	0	0	0	0	0	0	0	0	1657649	0	0	0	0	0	0	0	0	1405380	0	0	0	0	0	0	0	0	0
.. canalizada em pelo menos um cômodo	0	0	0	0	0	0	0	0	0	0	0	808199	0	0	0	0	0	0	0	0	1073586	0	0	0	0	0	0	0	0	0
.. sem canalização interna	0	0	0	0	0	0	0	0	0	0	0	849450	0	0	0	0	0	0	0	0	331794	0	0	0	0	0	0	0	0	0
.... canalizada só na propriedade ou terreno	0	0	0	0	0	0	0	0	0	0	0	0	0	0	0	0	0	0	0	0	124346	0	0	0	0	0	0	0	0	0
.... não canalizada	0	0	0	0	0	0	0	0	0	0	0	0	0	0	0	0	0	0	0	0	207448	0	0	0	0	0	0	0	0	0
Outra forma	0	0	0	0	0	0	0	0	0	0	0	97856	0	0	0	0	0	0	0	0	138660	0	0	0	0	0	0	0	0	0
.. canalizada em pelo menos um cômodo	0	0	0	0	0	0	0	0	0	0	0	13270	0	0	0	0	0	0	0	0	89420	0	0	0	0	0	0	0	0	0
.. sem canalização interna	0	0	0	0	0	0	0	0	0	0	0	84586	0	0	0	0	0	0	0	0	49240	0	0	0	0	0	0	0	0	0
.... canalizada só na propriedade ou terreno	0	0	0	0	0	0	0	0	0	0	0	0	0	0	0	0	0	0	0	0	14200	0	0	0	0	0	0	0	0	0
.... não canalizada	0	0	0	0	0	0	0	0	0	0	0	0	0	0	0	0	0	0	0	0	35040	0	0	0	0	0	0	0	0	0
Total	0	0	0	0	0	0	0	0	0	0	0	3979516	0	0	0	0	0	0	0	0	4952679	0	0	0	0	0	0	0	0	0
Instalações Sanitárias
1991, 2000
Instal sanitárias	1980	1981	1982	1983	1984	1985	1986	1987	1988	1989	1990	1991	1992	1993	1994	1995	1996	1997	1998	1999	2000	2001	2002	2003	2004	2005	2006	2007	2008	2009
Rede geral de esgoto ou pluvial	0	0	0	0	0	0	0	0	0	0	0	1024006	0	0	0	0	0	0	0	0	1449137	0	0	0	0	0	0	0	0	0
Fossa séptica	0	0	0	0	0	0	0	0	0	0	0	106590	0	0	0	0	0	0	0	0	270952	0	0	0	0	0	0	0	0	0
Fossa rudimendar	0	0	0	0	0	0	0	0	0	0	0	2244043	0	0	0	0	0	0	0	0	2892903	0	0	0	0	0	0	0	0	0
Vala	0	0	0	0	0	0	0	0	0	0	0	41718	0	0	0	0	0	0	0	0	41075	0	0	0	0	0	0	0	0	0
Rio, lago ou mar	0	0	0	0	0	0	0	0	0	0	0	0	0	0	0	0	0	0	0	0	32747	0	0	0	0	0	0	0	0	0
Outro escoadouro	0	0	0	0	0	0	0	0	0	0	0	47451	0	0	0	0	0	0	0	0	39179	0	0	0	0	0	0	0	0	0
Não sabe o tipo de escoadouro	0	0	0	0	0	0	0	0	0	0	0	3253	0	0	0	0	0	0	0	0	0	0	0	0	0	0	0	0	0	0
Não tem instalação sanitária	0	0	0	0	0	0	0	0	0	0	0	512455	0	0	0	0	0	0	0	0	226686	0	0	0	0	0	0	0	0	0
Total	0	0	0	0	0	0	0	0	0	0	0	3979516	0	0	0	0	0	0	0	0	4952679	0	0	0	0	0	0	0	0	0
Coleta de Lixo
1991, 2000
Coleta de lixo	1980	1981	1982	1983	1984	1985	1986	1987	1988	1989	1990	1991	1992	1993	1994	1995	1996	1997	1998	1999	2000	2001	2002	2003	2004	2005	2006	2007	2008	2009
Coletado	0	0	0	0	0	0	0	0	0	0	0	2104102	0	0	0	0	0	0	0	0	4019240	0	0	0	0	0	0	0	0	0
.. por serviço de limpeza	0	0	0	0	0	0	0	0	0	0	0	2000182	0	0	0	0	0	0	0	0	3857830	0	0	0	0	0	0	0	0	0
.. por caçamba de serviço de limpeza	0	0	0	0	0	0	0	0	0	0	0	103920	0	0	0	0	0	0	0	0	161410	0	0	0	0	0	0	0	0	0
Queimado (na propriedade)	0	0	0	0	0	0	0	0	0	0	0	835633	0	0	0	0	0	0	0	0	663592	0	0	0	0	0	0	0	0	0
Enterrado (na propriedade)	0	0	0	0	0	0	0	0	0	0	0	57120	0	0	0	0	0	0	0	0	60543	0	0	0	0	0	0	0	0	0
Jogado	0	0	0	0	0	0	0	0	0	0	0	635984	0	0	0	0	0	0	0	0	169280	0	0	0	0	0	0	0	0	0
.. em terreno baldio ou logradouro	0	0	0	0	0	0	0	0	0	0	0	621941	0	0	0	0	0	0	0	0	165419	0	0	0	0	0	0	0	0	0
.. em rio, lago ou mar	0	0	0	0	0	0	0	0	0	0	0	14043	0	0	0	0	0	0	0	0	3861	0	0	0	0	0	0	0	0	0
Outro destino	0	0	0	0	0	0	0	0	0	0	0	346677	0	0	0	0	0	0	0	0	40024	0	0	0	0	0	0	0	0	0
Total	0	0	0	0	0	0	0	0	0	0	0	3979516	0	0	0	0	0	0	0	0	4952679	0	0	0	0	0	0	0	0	0
Unidades por tipo
Dez/2009
Tipo de Estabelecimento	Público	Filantropico	Privado	Sindicato	Não informada	Total
Central de Regulação de Serviços de Saude	19	0	0	0	0	19
Centro de Atenção Hemoterápica e ou Hematológica	0	0	1	0	0	1
Centro de Atenção Psicossocial	27	1	1	0	0	29
Centro de Apoio a Saúde da Família	2	0	0	0	0	2
Centro de Parto Normal	0	0	0	0	0	0
Centro de Saude/Unidade Básica de Saúde	1059	3	12	1	0	1075
Clinica Especializada/Ambulatório Especializado	69	12	617	1	0	699
Consultório Isolado	24	2	2176	1	0	2203
Cooperativa	0	0	10	0	0	10
Farmácia Medic Excepcional e Prog Farmácia Popular	10	0	2	0	0	12
Hospital Dia	1	0	1	0	0	2
Hospital Especializado	7	8	66	0	0	81
Hospital Geral	154	20	181	0	0	355
Laboratório Central de Saúde Pública - LACEN	3	0	0	0	0	3
Policlínica	14	5	150	0	0	169
Posto de Saúde	221	0	0	4	0	225
Pronto Socorro Especializado	3	0	1	0	0	4
Pronto Socorro Geral	22	0	2	0	0	24
Secretaria de Saúde	63	0	0	0	0	63
Unid Mista - atend 24h: atenção básica, intern/urg	11	1	5	0	0	17
Unidade de Atenção à Saúde Indígena	0	0	0	0	0	0
Unidade de Serviço de Apoio de Diagnose e Terapia	34	6	654	1	0	695
Unidade de Vigilância em Saúde	68	0	0	0	0	68
Unidade Móvel Fluvial	0	0	0	0	0	0
Unidade Móvel Pré Hospitalar - Urgência/Emergência	21	0	3	0	0	24
Unidade Móvel Terrestre	32	2	0	0	0	34
Tipo de estabelecimento não informado	0	0	0	0	0	0
Total	1864	60	3882	8	0	5814
Leitos Existentes								Leitos complementares existentes								Leitos complementares existentes
Dez/2009								Dez/2009								Dez/2009
Especialidade	Público	Filantropico	Privado	Sindicato	Não informada	Total		Leitos complementares	Público	Filantropico	Privado	Sindicato	Não informada	Total		Leitos complementares	Público	Filantropico	Privado	Sindicato	Não informada	Total
Cirúrgicos	1180	622	2745	0	0	4547		UTI adulto	0	0	0	0	0	0		UTI adulto	0	0	0	0	0	0
Clínicos	2112	749	2845	0	0	5706		UTI infantil	0	0	0	0	0	0		UTI infantil	0	0	0	0	0	0
Obstétrico	947	237	1263	0	0	2447		UTI neonatal	0	0	0	0	0	0		UTI neonatal	0	0	0	0	0	0
Pediátrico	995	200	1330	0	0	2525		Unidade intermediária	13	4	6	0	0	23		Unidade intermediária	13	4	5	0	0	22
Outras Especialidades	163	708	1602	0	0	2473		Unidade intermediária neonatal	55	15	6	0	0	76		Unidade intermediária neonatal	55	15	1	0	0	71
Hospital/DIA	19	106	91	0	0	216		Unidade isolamento	52	14	65	0	0	131		Unidade isolamento	52	10	37	0	0	99
Total	5416	2622	9876	0	0	17914		UTI adulto I	0	33	165	0	0	198		UTI adulto I	0	4	27	0	0	31
								UTI adulto II	109	44	185	0	0	338		UTI adulto II	109	44	107	0	0	260
								UTI adulto III	0	0	0	0	0	0		UTI adulto III	0	0	0	0	0	0
Leitos SUS								UTI infantil I	0	0	61	0	0	61		UTI infantil I	0	0	18	0	0	18
Dez/2009								UTI infantil II	21	7	45	0	0	73		UTI infantil II	21	7	33	0	0	61
Especialidade	Público	Filantropico	Privado	Sindicato	Não informada	Total		UTI infantil III	0	0	0	0	0	0		UTI infantil III	0	0	0	0	0	0
Cirúrgicos	1174	441	1229	0	0	2844		UTI neonatal I	0	0	35	0	0	35		UTI neonatal I	0	0	0	0	0	0
Clínicos	2102	569	1550	0	0	4221		UTI neonatal II	16	10	63	0	0	89		UTI neonatal II	16	6	53	0	0	75
Obstétrico	944	206	652	0	0	1802		UTI neonatal III	0	0	0	0	0	0		UTI neonatal III	0	0	0	0	0	0
Pediátrico	993	172	810	0	0	1975		UTI de Queimados	0	0	9	0	0	264		UTI de Queimados	0	0	5	0	0	5
Outras Especialidades	163	659	1021	0	0	1843		Total	15742	11429	15628	3	0	42802		Total	266	90	286	0	0	642
Hospital/DIA	19	65	62	0	0	146
Total	5395	2112	5324	0	0	12831
Unidades com internação
Dez/2009
Tipo de Prestador	SUS	Particular	Plano de Saúde Público	Plano de Saúde Privado
Público	179	0	0	0
Filantropico	28	21	3	8
Privado	161	239	12	105
Sindicato	0	0	0	0
Não informada	0	0	0	0
Total	368	260	15	113
Unidades com atendimento ambulatorial
Dez/2009
Tipo de Prestador	SUS	Particular	Plano de Saúde Público	Plano de Saúde Privado
Público	1631	1	0	0
Filantropico	48	32	5	10
Privado	300	3346	139	1986
Sindicato	6	2	0	0
Não informada	0	0	0	0
Total	1985	3381	144	1996
Unidades com atendimento de urgência
Dez/2009
Tipo de Prestador	SUS	Particular	Plano de Saúde Público	Plano de Saúde Privado
Público	174	0	0	0
Filantropico	16	12	2	6
Privado	55	96	7	35
Sindicato	0	0	0	0
Não informada	0	0	0	0
Total	245	108	9	41
Unidades com atendimento de diagnose e terapia
Dez/2009
Tipo de Prestador	SUS	Particular	Plano de Saúde Público	Plano de Saúde Privado
Público	441	0	1	0
Filantropico	33	23	3	7
Privado	495	1219	59	704
Sindicato	1	2	0	0
Não informada	0	0	0	0
Total	970	1244	63	711
Unidades com vigilância sanitária e epidemiológica
Dez/2009
Tipo de Prestador	Quantidade
Público	165
Filantropico	1
Privado	0
Sindicato	0
Não informada	0
Total	166
Unidades de farmácias ou cooperativas
Dez/2009
Tipo de Prestador	SUS	Particular	Plano de Saúde Público	Plano de Saúde Privado
Público	6	4	0	0
Filantropico	0	0	0	0
Privado	1	7	0	7
Sindicato	0	0	0	0
Não informada	0	0	0	0
Total	7	11	0	7
Profissionais
Dez/2009
Profissionais selecionados	Total	Atende ao SUS	Não atende ao SUS
Médicos	22024	17825	4199
.. Anestesista	901	827	74
.. Cirurgião Geral	1656	1481	175
.. Clínico Geral	4994	4579	415
.. Gineco Obstetra	2147	1610	537
.. Médico de Família	1244	1241	3
.. Pediatra	1714	1375	339
.. Psiquiatra	297	255	42
.. Radiologista	858	584	274
Cirurgião dentista	4602	2565	2037
Enfermeiro	3379	3282	97
Fisioterapeuta	1110	750	360
Fonoaudiólogo	523	348	175
Nutricionista	320	266	54
Farmacêutico	1235	1118	117
Assistente social	518	508	10
Psicólogo	1124	713	411
Auxiliar de Enfermagem	4583	4440	143
Técnico de Enfermagem	7982	7677	305
Total	47400	39492	7908
Equipamentos						Grupo de Equipamentos
Dez/2009						Dez/2009
Equipamento selecionado	Existentes	Em Uso	Disponíveis SUS			Grupo de Equipamentos	Existentes	Em Uso	Disponíveis SUS
Mamógrafo	118	115	52			Equipamentos de diagnóstico por imagem	2877	2788	1114
Raio X	1933	1864	652			Equipamentos de infra-estrutura	802	783	189
Tomógrafo Computadorizado	74	73	40			Equipamentos por métodos ópticos	769	760	224
Ressonância Magnética	17	16	8			Equipamentos por métodos gráficos	791	761	436
Ultrassom	716	702	354			Equipamentos de manutenção da vida	7224	7005	1704
Equipo Odontológico Completo	3388	3359	1116			Equipamentos de Odontologia	10655	10462	2758
Total	6246	6129	2222			Outros equipamentos	1538	1510	261
						Total	24656	24069	6686
Internações Hospitalares
2009
Especialidade	Internações	Valor total	Dias permanência	Óbitos
Clínica cirúrgica	93050	1.2063e+08	341095	1676
Obstetrícia	39653	2.21078e+07	90479	8
Clínica médica	179795	8.57647e+07	694825	6206
Cuidados prolongados (crônicos)	848	8.07791e+06	117329	27
Psiquiatria	11739	1.79377e+07	428652	14
Pneumologia sanitária (tisiologia)	164	280062	2326	26
Pediatria	33832	2.88439e+07	150778	607
Reabilitação	566	912759	16036	1
Clínica cirúrgica - hospital-dia	0	0	0	0
Aids - hospital-dia	15	4361.67	186	0
Fibrose cística - hospital-dia	0	0	0	0
Intercorrência pós-transplante - hospital-dia	53	20132	243	0
Geriatria - hospital-dia	0	0	0	0
Saúde mental - hospital-dia	1023	700333	24250	0
Não discriminado	0	0	0	0
Total	360738	2.8528e+08	1866199	8565
Morbidade Hospitalar
2009
Capítulo CID-10	Menor 1 ano	1 a 4 anos	5 a 9 anos	10 a 14 anos	15 a 19 anos	20 a 24 anos	25 a 29 anos	30 a 34 anos	35 a 39 anos	40 a 44 anos	45 a 49 anos	50 a 54 anos	55 a 59 anos	60 a 64 anos	65 a 69 anos	70 a 74 anos	75 a 79 anos	80 anos e mais	Idade ignorada	Total
I. Algumas doenças infecciosas e parasitárias	2079	4939	2534	1612	1440	1589	1580	1586	1457	1370	1363	1338	1156	1102	1092	1088	905	1272	0	29502
II. Neoplasias (tumores)	63	320	412	356	413	431	733	905	1197	1838	1809	1518	1384	1258	1181	901	568	550	0	15837
III. Doenças sangue órgãos hemat e transt imunitár	65	182	140	126	162	166	181	149	166	186	199	122	114	133	143	149	135	233	0	2751
IV. Doenças endócrinas nutricionais e metabólicas	594	1419	839	521	459	493	526	631	624	749	852	1065	1126	1160	1169	1126	938	1120	0	15411
V. Transtornos mentais e comportamentais	5	5	8	117	756	1224	1786	1838	1854	1702	1514	1049	604	344	229	101	53	18	0	13207
VI. Doenças do sistema nervoso	250	334	259	249	264	337	341	362	388	451	466	460	508	370	420	357	268	349	0	6433
VII. Doenças do olho e anexos	29	60	70	60	42	55	74	61	83	85	74	108	113	128	122	110	76	52	0	1402
VIII.Doenças do ouvido e da apófise mastóide	28	62	52	37	33	22	32	44	43	36	23	21	13	9	7	7	5	10	0	484
IX. Doenças do aparelho circulatório	193	85	109	196	411	687	1030	1423	1905	2562	3412	3988	4443	4621	4730	4706	3795	4367	0	42663
X. Doenças do aparelho respiratório	8332	11587	5093	2670	2222	2425	2393	2201	2075	1990	2196	2270	2520	2729	3103	3693	3314	4737	0	65550
XI. Doenças do aparelho digestivo	603	1551	1372	1249	1639	2220	2647	2825	2889	2892	2802	2727	2461	2146	1999	1626	1209	1365	0	36222
XII. Doenças da pele e do tecido subcutâneo	200	578	389	293	269	276	296	272	270	237	221	205	187	149	112	97	86	85	0	4222
XIII.Doenças sist osteomuscular e tec conjuntivo	35	80	220	286	285	404	441	486	531	533	511	462	434	336	301	287	238	343	0	6213
XIV. Doenças do aparelho geniturinário	525	776	766	989	2408	2950	3118	3299	3167	2995	2660	2004	1610	1431	1325	1154	828	1031	0	33036
XV. Gravidez parto e puerpério	4	0	1	907	13891	19415	13877	7198	2952	918	131	11	4	5	0	5	0	0	0	59319
XVI. Algumas afec originadas no período perinatal	4382	87	35	18	32	49	44	33	30	21	25	18	33	20	29	51	42	41	0	4990
XVII.Malf cong deformid e anomalias cromossômicas	340	424	243	170	114	102	81	78	68	66	55	52	32	47	28	31	21	25	0	1977
XVIII.Sint sinais e achad anorm ex clín e laborat	161	214	196	205	293	330	345	329	302	280	320	255	242	272	231	214	180	194	0	4563
XIX. Lesões enven e alg out conseq causas externas	245	1062	1688	1758	2815	4239	4000	3411	2903	2595	2116	1778	1453	1134	875	783	569	771	0	34195
XX. Causas externas de morbidade e mortalidade	0	0	4	3	12	17	12	9	11	17	9	4	9	6	4	4	5	6	0	132
XXI. Contatos com serviços de saúde	152	303	327	272	435	921	1936	1531	1038	726	642	474	447	346	356	276	254	325	0	10761
CID 10ª Revisão não disponível ou não preenchido	0	0	0	0	0	0	0	0	0	0	0	0	0	0	0	0	0	0	0	0
Total	18285	24068	14757	12094	28395	38352	35473	28671	23953	22249	21400	19929	18893	17746	17456	16766	13489	16894	0	388870
Nascimentos - Idade da Mãe																Nascimentos - Idade da Mãe
1999-2007																2008
Idade da mãe	1994	1995	1996	1997	1998	1999	2000	2001	2002	2003	2004	2005	2006	2007		Idade da mãe	Nascim p/resid.mãe
Menor de 10 anos	0	0	0	0	0	0	0	0	0	0	0	0	0	0		Menor de 10 anos	0
10 a 14 anos	0	0	0	0	0	871	902	875	867	782	777	786	821	775		10 a 14 anos	854
15 a 19 anos	0	0	0	0	0	23870	24190	23067	21966	20615	20264	19974	18650	17608		15 a 19 anos	17107
20 a 24 anos	0	0	0	0	0	33988	33982	33217	33808	32528	31282	30437	28172	26895		20 a 24 anos	26802
25 a 29 anos	0	0	0	0	0	20436	20829	21015	21494	22143	22159	23009	22227	21944		25 a 29 anos	23041
30 a 34 anos	0	0	0	0	0	9455	9867	10021	10756	10828	11124	11632	11819	11999		30 a 34 anos	13024
35 a 39 anos	0	0	0	0	0	3461	3651	3686	3900	4155	4516	4563	4710	4858		35 a 39 anos	4963
40 a 44 anos	0	0	0	0	0	713	699	717	832	846	892	966	990	1015		40 a 44 anos	1097
45 a 49 anos	0	0	0	0	0	57	58	47	54	36	37	58	48	52		45 a 49 anos	69
50 a 54 anos	0	0	0	0	0	0	0	2	0	0	0	1	7	2		50 a 54 anos	1
55 a 59 anos	0	0	0	0	0	0	0	0	0	0	0	0	2	3		55 a 59 anos	0
60 a 64 anos	0	0	0	0	0	0	0	0	0	0	0	0	0	1		60 a 64 anos	0
65 a 69 anos	0	0	0	0	0	0	0	0	0	0	0	0	0	0		65 a 69 anos	0
Idade ignorada	0	0	0	0	0	1166	568	332	220	148	180	130	37	7		Idade ignorada	78
Total	0	0	0	0	0	94017	94746	92979	93897	92081	91231	91556	87483	85159		Total	87036
Nascimentos - Baixo peso - Cesáreos																Nascimentos - Baixo peso - Cesáreos
1999-2007																2008
Peso ao nascer	1994	1995	1996	1997	1998	1999	2000	2001	2002	2003	2004	2005	2006	2007		Peso ao nascer	Nascim p/resid.mãe
Menos de 500g	0	0	0	0	0	4	3	6	3	17	10	9	34	10		Menos de 500g	4
500 a 999g	0	0	0	0	0	55	59	66	74	89	106	94	106	111		500 a 999g	101
1000 a 1499 g	0	0	0	0	0	164	172	226	225	252	254	280	266	314		1000 a 1499 g	316
1500 a 2499 g	0	0	0	0	0	2218	2256	2401	2378	2561	2653	2867	2799	2877		1500 a 2499 g	3070
2500 a 2999 g	0	0	0	0	0	7558	7831	7805	8187	8350	8702	9175	9137	9410		2500 a 2999 g	10384
3000 a 3999 g	0	0	0	0	0	27501	28844	28437	28000	27978	28854	30543	30098	30869		3000 a 3999 g	32460
4000g e mais	0	0	0	0	0	3086	3246	3038	2923	2698	2637	2947	2898	2900		4000g e mais	2997
Ignorado	0	0	0	0	0	511	125	261	119	58	72	48	1	3		Ignorado	9
Total	0	0	0	0	0	41097	42536	42240	41909	42003	43288	45963	45339	46494		Total	49341
Nascimentos - Baixo peso - Normal																Nascimentos - Baixo peso - Normal
1999-2007																2008
Peso ao nascer	1994	1995	1996	1997	1998	1999	2000	2001	2002	2003	2004	2005	2006	2007		Peso ao nascer	Nascim p/resid.mãe
Menos de 500g	0	0	0	0	0	7	14	17	21	18	25	20	39	38		Menos de 500g	34
500 a 999g	0	0	0	0	0	173	182	193	198	223	226	199	255	219		500 a 999g	221
1000 a 1499 g	0	0	0	0	0	300	314	283	304	317	271	272	258	251		1000 a 1499 g	255
1500 a 2499 g	0	0	0	0	0	3459	3376	3387	3536	3293	3235	3088	2775	2622		1500 a 2499 g	2535
2500 a 2999 g	0	0	0	0	0	12297	12376	11955	12622	12512	12007	10911	10051	9224		2500 a 2999 g	9186
3000 a 3999 g	0	0	0	0	0	33310	33304	32157	32852	31636	30164	29174	26825	24341		3000 a 3999 g	23758
4000g e mais	0	0	0	0	0	2299	2223	2184	2066	1850	1818	1769	1715	1536		4000g e mais	1539
Ignorado	0	0	0	0	0	613	247	366	182	99	85	73	28	23		Ignorado	29
Total	0	0	0	0	0	52458	52036	50542	51781	49948	47831	45506	41946	38254		Total	37557
Nascimentos - Tipo de parto																Nascimentos - Tipo de parto
1999-2007																2008
Tipo de parto	1994	1995	1996	1997	1998	1999	2000	2001	2002	2003	2004	2005	2006	2007		Tipo de parto	Nascim p/resid.mãe
Vaginal	0	0	0	0	0	52458	52036	50542	51781	49948	47831	45506	41946	38254		Vaginal	37557
Cesário	0	0	0	0	0	41097	42536	42240	41909	42003	43288	45963	45339	46494		Cesário	49341
Fórceps/outro	0	0	0	0	0	0	0	0	0	0	0	0	0	0		Fórceps/outro	0
Ignorado	0	0	0	0	0	462	174	197	207	130	112	87	198	411		Ignorado	138
Total	0	0	0	0	0	94017	94746	92979	93897	92081	91231	91556	87483	85159		Total	87036
Nascimentos - Prematuridade																Nascimentos - Prematuridade
1999-2007																2008
Duração gestação	1994	1995	1996	1997	1998	1999	2000	2001	2002	2003	2004	2005	2006	2007		Duração gestação	Nascim p/resid.mãe
Menos de 22 semanas	0	0	0	0	0	145	38	17	22	17	11	13	42	50		Menos de 22 semanas	25
De 22 a 27 semanas	0	0	0	0	0	232	244	276	245	259	239	228	261	193		De 22 a 27 semanas	245
De 28 a 31 semanas	0	0	0	0	0	667	606	673	633	631	694	461	446	394		De 28 a 31 semanas	372
De 32 a 36 semanas	0	0	0	0	0	6214	4636	4405	4574	4028	3790	4175	3770	4505		De 32 a 36 semanas	4483
De 28 a 36 semanas, não especificado	0	0	0	0	0	55	30	0	0	0	0	0	0	0		De 28 a 36 semanas, não especificado	0
De 37 a 41 semanas	0	0	0	0	0	82987	85885	84621	84922	84516	84326	84747	81172	79296		De 37 a 41 semanas	81034
42 semanas ou mais	0	0	0	0	0	2486	2119	1735	1880	1374	1201	1154	968	599		42 semanas ou mais	734
Ignorado	0	0	0	0	0	1231	1188	1252	1621	1256	970	778	824	122		Ignorado	143
Total	0	0	0	0	0	94017	94746	92979	93897	92081	91231	91556	87483	85159		Total	87036
Mortalidade Proporcional
2008
Capítulo CID-10	0 a 6 dias	7 a 27 dias	28 a 364 dias	Menor 1 ano (ign)	1 a 4 anos	5 a 9 anos	10 a 14 anos	15 a 19 anos	20 a 24 anos	25 a 29 anos	30 a 34 anos	35 a 39 anos	40 a 44 anos	45 a 49 anos	50 a 54 anos	55 a 59 anos	60 a 64 anos	65 a 69 anos	70 a 74 anos	75 a 79 anos	80 anos e mais	Idade ignorada	Total
I. Algumas doenças infecciosas e parasitárias	0	0	39	0	21	6	7	10	20	43	61	75	96	94	116	109	118	146	146	153	251	1	1512
II. Neoplasias (tumores)	1	0	6	0	24	16	20	28	44	49	70	115	157	281	321	393	460	462	508	401	596	1	3953
III. Doenças sangue órgãos hemat e transt imunitár	1	0	5	0	2	1	3	2	5	8	5	9	5	6	9	12	10	6	12	11	24	0	136
IV. Doenças endócrinas nutricionais e metabólicas	1	1	14	0	3	4	0	4	7	9	29	20	43	61	104	121	154	203	187	177	310	0	1452
V. Transtornos mentais e comportamentais	0	0	0	0	0	0	0	0	4	8	23	29	48	41	44	23	15	17	17	13	34	1	317
VI. Doenças do sistema nervoso	0	2	26	0	28	11	19	20	17	13	13	15	23	23	18	22	21	35	38	60	124	1	529
VII. Doenças do olho e anexos	0	0	0	0	0	0	0	0	0	0	0	0	0	0	0	1	0	0	0	0	0	0	1
VIII.Doenças do ouvido e da apófise mastóide	0	0	1	0	0	0	0	0	0	0	0	0	0	0	0	0	0	1	0	0	1	0	3
IX. Doenças do aparelho circulatório	0	1	14	0	5	5	12	15	24	49	85	149	302	377	555	623	835	998	1118	1091	2089	8	8355
X. Doenças do aparelho respiratório	5	0	56	0	28	10	10	13	17	41	47	56	71	94	143	165	225	360	431	471	1139	4	3386
XI. Doenças do aparelho digestivo	1	0	8	0	6	2	1	8	19	31	66	109	108	142	166	141	168	160	152	151	249	4	1692
XII. Doenças da pele e do tecido subcutâneo	0	0	1	0	1	0	1	0	1	1	1	0	3	3	3	4	4	10	3	5	10	0	51
XIII.Doenças sist osteomuscular e tec conjuntivo	0	0	1	0	0	4	3	5	2	3	6	3	7	8	2	8	8	11	9	9	15	0	104
XIV. Doenças do aparelho geniturinário	0	0	2	0	2	1	3	5	5	6	9	16	16	19	24	22	33	41	56	63	147	0	470
XV. Gravidez parto e puerpério	0	0	0	0	0	0	1	2	13	7	9	4	1	0	1	0	0	0	0	0	0	0	38
XVI. Algumas afec originadas no período perinatal	500	127	41	1	1	1	0	0	0	1	0	0	1	0	0	0	0	0	0	0	2	0	675
XVII.Malf cong deformid e anomalias cromossômicas	113	47	107	0	13	2	6	8	2	6	5	1	3	3	7	6	1	5	1	1	1	0	338
XVIII.Sint sinais e achad anorm ex clín e laborat	7	5	28	0	8	9	7	14	24	39	51	53	99	99	105	111	141	128	177	149	481	27	1762
XX. Causas externas de morbidade e mortalidade	3	2	24	0	51	50	75	450	739	606	500	399	350	274	212	167	148	131	87	100	164	81	4613
Fora da CID-10	0	0	0	0	0	0	0	0	0	0	0	0	0	0	0	0	0	0	0	0	0	0	0
Total	632	185	373	1	193	122	168	584	943	920	980	1053	1333	1525	1830	1928	2341	2714	2942	2855	5637	128	29387
Óbitos segundo grupo de causa																															Óbitos segundo grupo de causa
1999-2007																															2008
Causa - CID-BR-10	1979	1980	1981	1982	1983	1984	1985	1986	1987	1988	1989	1990	1991	1992	1993	1994	1995	1996	1997	1998	1999	2000	2001	2002	2003	2004	2005	2006	2007		Causa - CID-BR-10	Óbitos p/Residênc
001-031 ALGUMAS DOENÇAS INFECCIOSAS E PARASITÁRIAS	0	0	0	0	0	0	0	0	0	0	0	0	0	0	0	0	0	0	0	0	1496	1592	1586	1508	1522	1491	1472	1477	1442		001-031 ALGUMAS DOENÇAS INFECCIOSAS E PARASITÁRIAS	1512
. 001 Doenças infecciosas intestinais	0	0	0	0	0	0	0	0	0	0	0	0	0	0	0	0	0	0	0	0	122	113	106	111	98	116	109	112	80		. 001 Doenças infecciosas intestinais	91
... 002 Cólera	0	0	0	0	0	0	0	0	0	0	0	0	0	0	0	0	0	0	0	0	0	0	0	0	0	0	0	0	0		... 002 Cólera	0
... 003 Diarréia e gastroenterite orig infec pres	0	0	0	0	0	0	0	0	0	0	0	0	0	0	0	0	0	0	0	0	97	93	91	97	81	87	86	95	65		... 003 Diarréia e gastroenterite orig infec pres	71
... 004 Outras doenças infecciosas intestinais	0	0	0	0	0	0	0	0	0	0	0	0	0	0	0	0	0	0	0	0	25	20	15	14	17	29	23	17	15		... 004 Outras doenças infecciosas intestinais	20
..... 004.1 Febres tifóide e paratifóide	0	0	0	0	0	0	0	0	0	0	0	0	0	0	0	0	0	0	0	0	1	0	0	0	0	0	0	0	1		..... 004.1 Febres tifóide e paratifóide	1
. 005-006 Tuberculose	0	0	0	0	0	0	0	0	0	0	0	0	0	0	0	0	0	0	0	0	55	68	59	57	68	68	70	65	59		. 005-006 Tuberculose	51
... 005 Tuberculose respiratória	0	0	0	0	0	0	0	0	0	0	0	0	0	0	0	0	0	0	0	0	47	66	49	53	63	55	61	57	54		... 005 Tuberculose respiratória	48
... 006 Outras tuberculoses	0	0	0	0	0	0	0	0	0	0	0	0	0	0	0	0	0	0	0	0	8	2	10	4	5	13	9	8	5		... 006 Outras tuberculoses	3
. 007-015 Outras doenças bacterianas	0	0	0	0	0	0	0	0	0	0	0	0	0	0	0	0	0	0	0	0	279	256	273	269	224	211	282	251	250		. 007-015 Outras doenças bacterianas	261
... 007 Peste	0	0	0	0	0	0	0	0	0	0	0	0	0	0	0	0	0	0	0	0	0	0	0	0	0	0	0	0	0		... 007 Peste	0
... 008 Leptospirose	0	0	0	0	0	0	0	0	0	0	0	0	0	0	0	0	0	0	0	0	0	0	1	1	1	3	1	1	4		... 008 Leptospirose	0
... 009 Hanseníase	0	0	0	0	0	0	0	0	0	0	0	0	0	0	0	0	0	0	0	0	21	12	15	16	11	12	14	11	9		... 009 Hanseníase	16
... 010 Tétano	0	0	0	0	0	0	0	0	0	0	0	0	0	0	0	0	0	0	0	0	11	9	3	5	2	6	6	1	2		... 010 Tétano	6
..... 010.1 Tétano neonatal	0	0	0	0	0	0	0	0	0	0	0	0	0	0	0	0	0	0	0	0	1	0	0	1	0	0	0	0	0		..... 010.1 Tétano neonatal	0
..... 010.2 Tétano obstétrico	0	0	0	0	0	0	0	0	0	0	0	0	0	0	0	0	0	0	0	0	0	0	0	0	0	0	0	0	0		..... 010.2 Tétano obstétrico	0
..... 010.3 Tétano acidental	0	0	0	0	0	0	0	0	0	0	0	0	0	0	0	0	0	0	0	0	10	9	3	4	2	6	6	1	2		..... 010.3 Tétano acidental	6
... 011 Difteria	0	0	0	0	0	0	0	0	0	0	0	0	0	0	0	0	0	0	0	0	0	0	0	0	0	0	0	0	0		... 011 Difteria	0
... 012 Coqueluche	0	0	0	0	0	0	0	0	0	0	0	0	0	0	0	0	0	0	0	0	1	1	1	0	0	0	3	1	1		... 012 Coqueluche	0
... 013 Infecção meningocócica	0	0	0	0	0	0	0	0	0	0	0	0	0	0	0	0	0	0	0	0	13	7	12	10	9	6	7	7	7		... 013 Infecção meningocócica	12
... 014 Septicemia	0	0	0	0	0	0	0	0	0	0	0	0	0	0	0	0	0	0	0	0	226	208	231	226	179	170	238	205	202		... 014 Septicemia	209
... 015 Infecções com transmissão predom sexual	0	0	0	0	0	0	0	0	0	0	0	0	0	0	0	0	0	0	0	0	0	6	1	0	0	1	0	2	3		... 015 Infecções com transmissão predom sexual	1
. 016-023 Doenças virais	0	0	0	0	0	0	0	0	0	0	0	0	0	0	0	0	0	0	0	0	212	231	247	222	279	256	263	310	329		. 016-023 Doenças virais	365
... 016 Poliomielite aguda	0	0	0	0	0	0	0	0	0	0	0	0	0	0	0	0	0	0	0	0	0	0	0	0	0	0	0	0	0		... 016 Poliomielite aguda	0
... 017 Raiva	0	0	0	0	0	0	0	0	0	0	0	0	0	0	0	0	0	0	0	0	1	1	1	0	0	0	0	0	0		... 017 Raiva	1
... 018 Dengue	0	0	0	0	0	0	0	0	0	0	0	0	0	0	0	0	0	0	0	0	0	1	1	2	1	0	2	6	4		... 018 Dengue	19
... 019 Febre amarela	0	0	0	0	0	0	0	0	0	0	0	0	0	0	0	0	0	0	0	0	4	11	0	0	0	0	0	0	2		... 019 Febre amarela	6
... 020 Out febres p/arbovírus e febr hemor virais	0	0	0	0	0	0	0	0	0	0	0	0	0	0	0	0	0	0	0	0	4	2	2	2	3	3	8	11	13		... 020 Out febres p/arbovírus e febr hemor virais	10
... 021 Sarampo	0	0	0	0	0	0	0	0	0	0	0	0	0	0	0	0	0	0	0	0	0	0	0	0	0	0	0	0	0		... 021 Sarampo	0
... 022 Hepatite viral	0	0	0	0	0	0	0	0	0	0	0	0	0	0	0	0	0	0	0	0	23	23	27	29	42	32	51	56	46		... 022 Hepatite viral	62
... 023 Doen p/vírus da imunodefic humana (HIV)	0	0	0	0	0	0	0	0	0	0	0	0	0	0	0	0	0	0	0	0	168	183	206	178	218	206	190	219	254		... 023 Doen p/vírus da imunodefic humana (HIV)	254
. 024-027 Doenças transmitidas por protozoários	0	0	0	0	0	0	0	0	0	0	0	0	0	0	0	0	0	0	0	0	793	893	853	820	819	806	695	711	684		. 024-027 Doenças transmitidas por protozoários	702
... 024 Malária	0	0	0	0	0	0	0	0	0	0	0	0	0	0	0	0	0	0	0	0	2	4	4	0	3	0	0	2	2		... 024 Malária	0
... 025 Leishmaniose	0	0	0	0	0	0	0	0	0	0	0	0	0	0	0	0	0	0	0	0	5	6	4	4	8	5	7	4	6		... 025 Leishmaniose	7
... 026 Doença de Chagas	0	0	0	0	0	0	0	0	0	0	0	0	0	0	0	0	0	0	0	0	781	880	845	815	807	797	688	704	673		... 026 Doença de Chagas	693
... 027 Toxoplasmose	0	0	0	0	0	0	0	0	0	0	0	0	0	0	0	0	0	0	0	0	2	2	0	1	1	3	0	0	0		... 027 Toxoplasmose	1
. 028-030 Helmintíases	0	0	0	0	0	0	0	0	0	0	0	0	0	0	0	0	0	0	0	0	11	6	17	7	13	4	15	5	12		. 028-030 Helmintíases	7
... 028 Esquistossomose	0	0	0	0	0	0	0	0	0	0	0	0	0	0	0	0	0	0	0	0	3	2	5	2	5	0	3	1	2		... 028 Esquistossomose	2
... 029 Cisticercose	0	0	0	0	0	0	0	0	0	0	0	0	0	0	0	0	0	0	0	0	5	4	10	5	7	3	8	4	10		... 029 Cisticercose	2
... 030 Restante de helmintíases	0	0	0	0	0	0	0	0	0	0	0	0	0	0	0	0	0	0	0	0	3	0	2	0	1	1	4	0	0		... 030 Restante de helmintíases	3
. 031 Restante algumas doenç infec e parasitárias	0	0	0	0	0	0	0	0	0	0	0	0	0	0	0	0	0	0	0	0	24	25	31	22	21	30	38	23	28		. 031 Restante algumas doenç infec e parasitárias	35
032-052 NEOPLASIAS	0	0	0	0	0	0	0	0	0	0	0	0	0	0	0	0	0	0	0	0	2694	2699	2948	3194	3160	3531	3418	3685	3981		032-052 NEOPLASIAS	3953
. 032 Neopl malig do lábio, cav oral e faringe	0	0	0	0	0	0	0	0	0	0	0	0	0	0	0	0	0	0	0	0	108	86	100	147	138	148	148	175	161		. 032 Neopl malig do lábio, cav oral e faringe	156
. 033 Neoplasia maligna do esôfago	0	0	0	0	0	0	0	0	0	0	0	0	0	0	0	0	0	0	0	0	88	109	112	114	125	136	135	129	163		. 033 Neoplasia maligna do esôfago	137
. 034 Neoplasia maligna do estômago	0	0	0	0	0	0	0	0	0	0	0	0	0	0	0	0	0	0	0	0	219	205	204	266	217	257	240	265	294		. 034 Neoplasia maligna do estômago	256
. 035 Neoplasia maligna do cólon,reto e ânus	0	0	0	0	0	0	0	0	0	0	0	0	0	0	0	0	0	0	0	0	138	158	178	168	176	220	226	261	292		. 035 Neoplasia maligna do cólon,reto e ânus	281
. 036 Neopl malig do fígado e vias bil intrahepát	0	0	0	0	0	0	0	0	0	0	0	0	0	0	0	0	0	0	0	0	114	134	117	138	134	139	138	172	177		. 036 Neopl malig do fígado e vias bil intrahepát	178
. 037 Neoplasia maligna do pâncreas	0	0	0	0	0	0	0	0	0	0	0	0	0	0	0	0	0	0	0	0	90	79	104	120	93	119	111	130	130		. 037 Neoplasia maligna do pâncreas	134
. 038 Neoplasia maligna da laringe	0	0	0	0	0	0	0	0	0	0	0	0	0	0	0	0	0	0	0	0	42	33	48	58	51	66	66	65	67		. 038 Neoplasia maligna da laringe	75
. 039 Neopl malig da traquéia,brônquios e pulmões	0	0	0	0	0	0	0	0	0	0	0	0	0	0	0	0	0	0	0	0	333	348	385	382	371	465	457	465	545		. 039 Neopl malig da traquéia,brônquios e pulmões	509
. 040 Neoplasia maligna da pele	0	0	0	0	0	0	0	0	0	0	0	0	0	0	0	0	0	0	0	0	6	19	16	26	18	19	20	27	20		. 040 Neoplasia maligna da pele	24
. 041 Neoplasia maligna da mama	0	0	0	0	0	0	0	0	0	0	0	0	0	0	0	0	0	0	0	0	157	162	170	169	196	208	209	229	232		. 041 Neoplasia maligna da mama	237
. 042 Neoplasia maligna do colo do útero	0	0	0	0	0	0	0	0	0	0	0	0	0	0	0	0	0	0	0	0	134	125	133	114	147	139	122	124	133		. 042 Neoplasia maligna do colo do útero	142
. 043 Neopl malig de corpo e partes n/esp útero	0	0	0	0	0	0	0	0	0	0	0	0	0	0	0	0	0	0	0	0	69	54	62	51	86	72	64	62	68		. 043 Neopl malig de corpo e partes n/esp útero	66
. 044 Neoplasia maligna do ovário	0	0	0	0	0	0	0	0	0	0	0	0	0	0	0	0	0	0	0	0	36	29	44	35	56	70	55	53	72		. 044 Neoplasia maligna do ovário	60
. 045 Neoplasia maligna da próstata	0	0	0	0	0	0	0	0	0	0	0	0	0	0	0	0	0	0	0	0	199	175	213	222	221	238	236	247	286		. 045 Neoplasia maligna da próstata	260
. 046 Neoplasia maligna da bexiga	0	0	0	0	0	0	0	0	0	0	0	0	0	0	0	0	0	0	0	0	57	29	61	46	50	47	62	69	80		. 046 Neoplasia maligna da bexiga	68
. 047 Neopl malig mening,encéf e out partes SNC	0	0	0	0	0	0	0	0	0	0	0	0	0	0	0	0	0	0	0	0	140	142	135	174	171	181	186	179	186		. 047 Neopl malig mening,encéf e out partes SNC	176
. 048 Linfoma não-Hodgkin	0	0	0	0	0	0	0	0	0	0	0	0	0	0	0	0	0	0	0	0	71	66	69	71	83	108	81	97	97		. 048 Linfoma não-Hodgkin	112
. 049 Mieloma mult e neopl malig de plasmócitos	0	0	0	0	0	0	0	0	0	0	0	0	0	0	0	0	0	0	0	0	25	33	34	36	42	41	60	54	44		. 049 Mieloma mult e neopl malig de plasmócitos	56
. 050 Leucemia	0	0	0	0	0	0	0	0	0	0	0	0	0	0	0	0	0	0	0	0	114	125	119	155	127	144	139	170	136		. 050 Leucemia	164
. 051 Neoplasias in situ, benig, comport incert	0	0	0	0	0	0	0	0	0	0	0	0	0	0	0	0	0	0	0	0	31	35	18	21	30	37	30	34	48		. 051 Neoplasias in situ, benig, comport incert	73
. 052 Restante de neoplasias malignas	0	0	0	0	0	0	0	0	0	0	0	0	0	0	0	0	0	0	0	0	523	553	626	681	628	677	633	678	750		. 052 Restante de neoplasias malignas	789
053-054 D SANGUE E ORG HEMAT E ALGUNS TRANS IMUNIT	0	0	0	0	0	0	0	0	0	0	0	0	0	0	0	0	0	0	0	0	92	95	105	107	119	114	120	96	149		053-054 D SANGUE E ORG HEMAT E ALGUNS TRANS IMUNIT	136
. 053 Anemias	0	0	0	0	0	0	0	0	0	0	0	0	0	0	0	0	0	0	0	0	72	65	75	79	90	75	85	66	107		. 053 Anemias	92
. 054 Rest d sangue, org hemat e alg transt imunit	0	0	0	0	0	0	0	0	0	0	0	0	0	0	0	0	0	0	0	0	20	30	30	28	29	39	35	30	42		. 054 Rest d sangue, org hemat e alg transt imunit	44
055-057 D ENDÓCRINAS, NUTRICIONAIS E METABÓLICAS	0	0	0	0	0	0	0	0	0	0	0	0	0	0	0	0	0	0	0	0	932	934	942	1078	1105	1232	1177	1259	1372		055-057 D ENDÓCRINAS, NUTRICIONAIS E METABÓLICAS	1452
. 055 Diabetes mellitus	0	0	0	0	0	0	0	0	0	0	0	0	0	0	0	0	0	0	0	0	708	738	713	816	820	890	883	981	1070		. 055 Diabetes mellitus	1151
. 056 Desnutrição	0	0	0	0	0	0	0	0	0	0	0	0	0	0	0	0	0	0	0	0	107	86	97	124	143	184	148	111	138		. 056 Desnutrição	107
. 057 Rest doenças endócr, nutricion e metabólicas	0	0	0	0	0	0	0	0	0	0	0	0	0	0	0	0	0	0	0	0	117	110	132	138	142	158	146	167	164		. 057 Rest doenças endócr, nutricion e metabólicas	194
058-059 TRANSTORNOS MENTAIS E COMPORTAMENTAIS	0	0	0	0	0	0	0	0	0	0	0	0	0	0	0	0	0	0	0	0	158	167	205	249	256	263	259	290	312		058-059 TRANSTORNOS MENTAIS E COMPORTAMENTAIS	317
. 058 Transt ment e comport uso subst psicoativas	0	0	0	0	0	0	0	0	0	0	0	0	0	0	0	0	0	0	0	0	143	149	184	230	234	231	237	268	275		. 058 Transt ment e comport uso subst psicoativas	260
... 058.1 Trans ment e comport devid uso álcool	0	0	0	0	0	0	0	0	0	0	0	0	0	0	0	0	0	0	0	0	129	138	169	221	223	215	225	252	250		... 058.1 Trans ment e comport devid uso álcool	224
. 059 Rest transtornos mentais e comportamentais	0	0	0	0	0	0	0	0	0	0	0	0	0	0	0	0	0	0	0	0	15	18	21	19	22	32	22	22	37		. 059 Rest transtornos mentais e comportamentais	57
060-063 DOENÇAS DO SISTEMA NERVOSO	0	0	0	0	0	0	0	0	0	0	0	0	0	0	0	0	0	0	0	0	321	322	318	360	404	417	392	471	498		060-063 DOENÇAS DO SISTEMA NERVOSO	529
. 060 Meningite	0	0	0	0	0	0	0	0	0	0	0	0	0	0	0	0	0	0	0	0	72	62	44	46	58	43	29	40	37		. 060 Meningite	54
. 061 Doença de Alzheimer	0	0	0	0	0	0	0	0	0	0	0	0	0	0	0	0	0	0	0	0	26	15	29	51	54	79	93	111	138		. 061 Doença de Alzheimer	148
. 062 Epilepsia	0	0	0	0	0	0	0	0	0	0	0	0	0	0	0	0	0	0	0	0	53	46	57	54	59	60	61	49	46		. 062 Epilepsia	41
. 063 Restante das doenças do sistema nervoso	0	0	0	0	0	0	0	0	0	0	0	0	0	0	0	0	0	0	0	0	170	199	188	209	233	235	209	271	277		. 063 Restante das doenças do sistema nervoso	286
064 DOENÇAS DOS OLHOS E ANEXOS	0	0	0	0	0	0	0	0	0	0	0	0	0	0	0	0	0	0	0	0	0	0	0	0	0	0	0	0	0		064 DOENÇAS DOS OLHOS E ANEXOS	1
065 DOENÇAS DO OUVIDO E DA APÓFISE MASTÓIDE	0	0	0	0	0	0	0	0	0	0	0	0	0	0	0	0	0	0	0	0	0	1	0	4	0	4	2	4	4		065 DOENÇAS DO OUVIDO E DA APÓFISE MASTÓIDE	3
066-072 DOENÇAS DO APARELHO CIRCULATÓRIO	0	0	0	0	0	0	0	0	0	0	0	0	0	0	0	0	0	0	0	0	6088	6492	6697	7203	7480	8042	7731	7880	7935		066-072 DOENÇAS DO APARELHO CIRCULATÓRIO	8355
. 066 Febre reumát aguda e doen reum crôn coração	0	0	0	0	0	0	0	0	0	0	0	0	0	0	0	0	0	0	0	0	67	85	51	64	86	79	85	78	98		. 066 Febre reumát aguda e doen reum crôn coração	88
. 067 Doenças hipertensivas	0	0	0	0	0	0	0	0	0	0	0	0	0	0	0	0	0	0	0	0	473	497	590	656	686	721	696	723	754		. 067 Doenças hipertensivas	795
. 068 Doenças isquêmicas do coração	0	0	0	0	0	0	0	0	0	0	0	0	0	0	0	0	0	0	0	0	1371	1537	1644	1861	1919	2188	2040	2339	2265		. 068 Doenças isquêmicas do coração	2466
... 068.1 Infarto agudo do miocárdio	0	0	0	0	0	0	0	0	0	0	0	0	0	0	0	0	0	0	0	0	1038	1164	1256	1410	1339	1406	1376	1588	1601		... 068.1 Infarto agudo do miocárdio	1706
. 069 Outras doenças cardíacas	0	0	0	0	0	0	0	0	0	0	0	0	0	0	0	0	0	0	0	0	1877	2054	2075	2179	2181	2364	2276	2264	2286		. 069 Outras doenças cardíacas	2327
. 070 Doenças cerebrovasculares	0	0	0	0	0	0	0	0	0	0	0	0	0	0	0	0	0	0	0	0	2029	2044	2016	2068	2199	2276	2189	2077	2137		. 070 Doenças cerebrovasculares	2274
. 071 Aterosclerose	0	0	0	0	0	0	0	0	0	0	0	0	0	0	0	0	0	0	0	0	56	31	36	30	76	75	77	56	35		. 071 Aterosclerose	40
. 072 Rest doenças do aparelho circulatório	0	0	0	0	0	0	0	0	0	0	0	0	0	0	0	0	0	0	0	0	215	244	285	345	333	339	368	343	360		. 072 Rest doenças do aparelho circulatório	365
073-077 DOENÇAS DO APARELHO RESPIRATÓRIO	0	0	0	0	0	0	0	0	0	0	0	0	0	0	0	0	0	0	0	0	2227	2116	2308	2773	2630	2865	2805	2882	3055		073-077 DOENÇAS DO APARELHO RESPIRATÓRIO	3386
. 073 Influenza (gripe)	0	0	0	0	0	0	0	0	0	0	0	0	0	0	0	0	0	0	0	0	3	3	4	3	1	0	2	4	1		. 073 Influenza (gripe)	3
. 074 Pneumonia	0	0	0	0	0	0	0	0	0	0	0	0	0	0	0	0	0	0	0	0	595	583	685	968	832	907	932	1017	1127		. 074 Pneumonia	1261
. 075 Out infec agudas das vias aéreas inferiores	0	0	0	0	0	0	0	0	0	0	0	0	0	0	0	0	0	0	0	0	12	11	4	5	2	5	8	9	11		. 075 Out infec agudas das vias aéreas inferiores	6
... 075.1 Bronquiolite	0	0	0	0	0	0	0	0	0	0	0	0	0	0	0	0	0	0	0	0	6	7	4	4	0	4	1	8	9		... 075.1 Bronquiolite	5
. 076 Doenças crônicas das vias aéreas inferiores	0	0	0	0	0	0	0	0	0	0	0	0	0	0	0	0	0	0	0	0	1204	1115	1156	1287	1327	1451	1390	1413	1422		. 076 Doenças crônicas das vias aéreas inferiores	1490
... 076.1 Asma	0	0	0	0	0	0	0	0	0	0	0	0	0	0	0	0	0	0	0	0	56	47	61	50	45	43	42	53	55		... 076.1 Asma	47
. 077 Restante doenças do aparelho respiratório	0	0	0	0	0	0	0	0	0	0	0	0	0	0	0	0	0	0	0	0	413	404	459	510	468	502	473	439	494		. 077 Restante doenças do aparelho respiratório	626
078-082 DOENÇAS DO APARELHO DIGESTIVO	0	0	0	0	0	0	0	0	0	0	0	0	0	0	0	0	0	0	0	0	968	1125	1202	1320	1307	1499	1520	1457	1583		078-082 DOENÇAS DO APARELHO DIGESTIVO	1692
. 078 Úlcera gástrica, duodenal e péptica	0	0	0	0	0	0	0	0	0	0	0	0	0	0	0	0	0	0	0	0	77	77	92	86	83	110	87	97	101		. 078 Úlcera gástrica, duodenal e péptica	101
. 079 Peritonite	0	0	0	0	0	0	0	0	0	0	0	0	0	0	0	0	0	0	0	0	28	23	35	38	32	32	36	31	40		. 079 Peritonite	51
. 080 Doenças do fígado	0	0	0	0	0	0	0	0	0	0	0	0	0	0	0	0	0	0	0	0	366	473	470	494	485	573	548	567	592		. 080 Doenças do fígado	665
... 080.1 Doença alcoólica do fígado	0	0	0	0	0	0	0	0	0	0	0	0	0	0	0	0	0	0	0	0	120	170	170	194	176	257	246	219	230		... 080.1 Doença alcoólica do fígado	272
... 080.2 Fibrose e cirrose do fígado	0	0	0	0	0	0	0	0	0	0	0	0	0	0	0	0	0	0	0	0	179	208	209	215	209	222	198	231	251		... 080.2 Fibrose e cirrose do fígado	258
... 080.3 Outras doenças do fígado	0	0	0	0	0	0	0	0	0	0	0	0	0	0	0	0	0	0	0	0	67	95	91	85	100	94	104	117	111		... 080.3 Outras doenças do fígado	135
. 081 Colecistite	0	0	0	0	0	0	0	0	0	0	0	0	0	0	0	0	0	0	0	0	14	21	33	38	38	37	31	22	42		. 081 Colecistite	39
. 082 Rest doenças do aparelho digestivo	0	0	0	0	0	0	0	0	0	0	0	0	0	0	0	0	0	0	0	0	483	531	572	664	669	747	818	740	808		. 082 Rest doenças do aparelho digestivo	836
083 DOENÇAS DA PELE E TECIDO SUBCUTÂNEO	0	0	0	0	0	0	0	0	0	0	0	0	0	0	0	0	0	0	0	0	19	33	22	30	36	31	43	52	38		083 DOENÇAS DA PELE E TECIDO SUBCUTÂNEO	51
084 DOENÇAS SIST OSTEOMUSC E TECIDO CONJUNTIVO	0	0	0	0	0	0	0	0	0	0	0	0	0	0	0	0	0	0	0	0	66	72	60	58	83	73	85	112	98		084 DOENÇAS SIST OSTEOMUSC E TECIDO CONJUNTIVO	104
085-087 DOENÇAS DO APARELHO GENITURINÁRIO	0	0	0	0	0	0	0	0	0	0	0	0	0	0	0	0	0	0	0	0	307	296	297	308	380	381	403	390	488		085-087 DOENÇAS DO APARELHO GENITURINÁRIO	470
. 085 D glomerulares e d renais túbulo-interstic	0	0	0	0	0	0	0	0	0	0	0	0	0	0	0	0	0	0	0	0	27	26	32	36	37	42	41	29	52		. 085 D glomerulares e d renais túbulo-interstic	60
. 086 Insuficiência renal	0	0	0	0	0	0	0	0	0	0	0	0	0	0	0	0	0	0	0	0	236	201	217	197	255	260	252	259	312		. 086 Insuficiência renal	283
. 087 Rest doenças do aparelho geniturinário	0	0	0	0	0	0	0	0	0	0	0	0	0	0	0	0	0	0	0	0	44	69	48	75	88	79	110	102	124		. 087 Rest doenças do aparelho geniturinário	127
088-093 GRAVIDEZ, PARTO E PUERPÉRIO	0	0	0	0	0	0	0	0	0	0	0	0	0	0	0	0	0	0	0	0	65	26	55	59	54	52	34	42	29		088-093 GRAVIDEZ, PARTO E PUERPÉRIO	38
. 088 Gravidez que termina em aborto	0	0	0	0	0	0	0	0	0	0	0	0	0	0	0	0	0	0	0	0	4	0	5	4	4	2	4	1	3		. 088 Gravidez que termina em aborto	2
. 089 Outras mortes obstétricas diretas	0	0	0	0	0	0	0	0	0	0	0	0	0	0	0	0	0	0	0	0	48	21	40	34	35	35	23	20	22		. 089 Outras mortes obstétricas diretas	27
. 090 Mortes obstétricas indiretas	0	0	0	0	0	0	0	0	0	0	0	0	0	0	0	0	0	0	0	0	13	5	8	20	12	14	4	17	2		. 090 Mortes obstétricas indiretas	8
. 091 Morte obstétrica tardia	0	0	0	0	0	0	0	0	0	0	0	0	0	0	0	0	0	0	0	0	0	0	0	0	0	0	0	3	1		. 091 Morte obstétrica tardia	0
. 092 Seqüela de causa obstétrica direta	0	0	0	0	0	0	0	0	0	0	0	0	0	0	0	0	0	0	0	0	0	0	0	0	0	0	1	1	0		. 092 Seqüela de causa obstétrica direta	0
. 093 Restante de gravidez, parto e puerpério	0	0	0	0	0	0	0	0	0	0	0	0	0	0	0	0	0	0	0	0	0	0	2	1	3	1	2	0	1		. 093 Restante de gravidez, parto e puerpério	1
094-098 ALG AFECÇÕES ORIGIN NO PERÍODO PERINATAL	0	0	0	0	0	0	0	0	0	0	0	0	0	0	0	0	0	0	0	0	992	845	866	916	875	831	792	765	706		094-098 ALG AFECÇÕES ORIGIN NO PERÍODO PERINATAL	675
. 094 Feto e recemnasc afet fat mat e compl grav	0	0	0	0	0	0	0	0	0	0	0	0	0	0	0	0	0	0	0	0	58	68	62	71	66	59	79	83	78		. 094 Feto e recemnasc afet fat mat e compl grav	56
. 095 Transt relac duração gestação e cresc fetal	0	0	0	0	0	0	0	0	0	0	0	0	0	0	0	0	0	0	0	0	31	40	34	42	54	37	45	93	71		. 095 Transt relac duração gestação e cresc fetal	73
. 096 Traumatismo de parto	0	0	0	0	0	0	0	0	0	0	0	0	0	0	0	0	0	0	0	0	2	3	0	2	1	2	3	3	0		. 096 Traumatismo de parto	0
. 097 Trans resp e cardiovas espec per perinatal	0	0	0	0	0	0	0	0	0	0	0	0	0	0	0	0	0	0	0	0	667	517	546	546	551	534	450	359	309		. 097 Trans resp e cardiovas espec per perinatal	344
. 098 Rest afec originadas no período perinatal	0	0	0	0	0	0	0	0	0	0	0	0	0	0	0	0	0	0	0	0	234	217	224	255	203	199	215	227	248		. 098 Rest afec originadas no período perinatal	202
099-101 MALF CONGÊN, DEFORM E ANOMAL CROMOSSÔMICAS	0	0	0	0	0	0	0	0	0	0	0	0	0	0	0	0	0	0	0	0	301	353	314	337	349	395	314	321	316		099-101 MALF CONGÊN, DEFORM E ANOMAL CROMOSSÔMICAS	338
. 099 Malformações congênitas do sistema nervoso	0	0	0	0	0	0	0	0	0	0	0	0	0	0	0	0	0	0	0	0	43	62	47	65	54	62	60	49	68		. 099 Malformações congênitas do sistema nervoso	54
. 100 Malf congênitas do aparelho circulatório	0	0	0	0	0	0	0	0	0	0	0	0	0	0	0	0	0	0	0	0	159	161	136	167	154	187	128	156	137		. 100 Malf congênitas do aparelho circulatório	153
. 101 Rest de malf cong, deform e anomal Cromoss	0	0	0	0	0	0	0	0	0	0	0	0	0	0	0	0	0	0	0	0	99	130	131	105	141	146	126	116	111		. 101 Rest de malf cong, deform e anomal Cromoss	131
102-104 SINT, SIN E ACH ANORM CLÍN E LAB, NCOP	0	0	0	0	0	0	0	0	0	0	0	0	0	0	0	0	0	0	0	0	3208	2357	2273	2049	1960	2014	1923	1900	1853		102-104 SINT, SIN E ACH ANORM CLÍN E LAB, NCOP	1762
. 102 Senilidade	0	0	0	0	0	0	0	0	0	0	0	0	0	0	0	0	0	0	0	0	56	58	82	42	54	51	62	118	149		. 102 Senilidade	92
. 103 Morte sem assistência médica	0	0	0	0	0	0	0	0	0	0	0	0	0	0	0	0	0	0	0	0	1515	1035	799	749	740	686	601	404	379		. 103 Morte sem assistência médica	403
. 104 Rest sint, sin e ach anorm clín e laborat	0	0	0	0	0	0	0	0	0	0	0	0	0	0	0	0	0	0	0	0	1637	1264	1392	1258	1166	1277	1260	1378	1325		. 104 Rest sint, sin e ach anorm clín e laborat	1267
105-114 CAUSAS EXTERNAS DE MORBIDADE E MORTALIDADE	0	0	0	0	0	0	0	0	0	0	0	0	0	0	0	0	0	0	0	0	3716	3650	3723	4081	3977	4310	4344	4128	4294		105-114 CAUSAS EXTERNAS DE MORBIDADE E MORTALIDADE	4613
. 105 Acidentes de transporte	0	0	0	0	0	0	0	0	0	0	0	0	0	0	0	0	0	0	0	0	1248	1405	1358	1522	1527	1659	1612	1504	1558		. 105 Acidentes de transporte	1612
. 106 Quedas	0	0	0	0	0	0	0	0	0	0	0	0	0	0	0	0	0	0	0	0	96	136	160	188	194	236	235	211	230		. 106 Quedas	269
. 107 Afogamento e submersões acidentais	0	0	0	0	0	0	0	0	0	0	0	0	0	0	0	0	0	0	0	0	126	141	200	200	167	189	216	191	170		. 107 Afogamento e submersões acidentais	154
. 108 Exposição à fumaça, ao fogo e às chamas	0	0	0	0	0	0	0	0	0	0	0	0	0	0	0	0	0	0	0	0	24	27	26	36	35	27	20	24	48		. 108 Exposição à fumaça, ao fogo e às chamas	46
. 109 Envenen, intoxic por ou expos a subst nociv	0	0	0	0	0	0	0	0	0	0	0	0	0	0	0	0	0	0	0	0	9	8	6	12	15	16	12	8	7		. 109 Envenen, intoxic por ou expos a subst nociv	12
. 110 Lesões autoprovocadas voluntariamente	0	0	0	0	0	0	0	0	0	0	0	0	0	0	0	0	0	0	0	0	265	327	331	381	328	334	336	293	303		. 110 Lesões autoprovocadas voluntariamente	366
. 111 Agressões	0	0	0	0	0	0	0	0	0	0	0	0	0	0	0	0	0	0	0	0	850	1082	1166	1368	1346	1524	1466	1508	1521		. 111 Agressões	1730
. 112 Eventos(fatos) cuja intenção é indeterminada	0	0	0	0	0	0	0	0	0	0	0	0	0	0	0	0	0	0	0	0	759	228	141	97	92	99	152	145	160		. 112 Eventos(fatos) cuja intenção é indeterminada	161
. 113 Intervenções legais e operações de guerra	0	0	0	0	0	0	0	0	0	0	0	0	0	0	0	0	0	0	0	0	3	3	1	2	0	0	2	1	0		. 113 Intervenções legais e operações de guerra	0
. 114 Todas as outras causas externas	0	0	0	0	0	0	0	0	0	0	0	0	0	0	0	0	0	0	0	0	336	293	334	275	273	226	293	243	297		. 114 Todas as outras causas externas	263
FORA DA CID-10-BR	0	0	0	0	0	0	0	0	0	0	0	0	0	0	0	0	0	0	0	0	0	0	0	0	0	0	0	0	0		FORA DA CID-10-BR	0
Total	0	0	0	0	0	0	0	0	0	0	0	0	0	0	0	0	0	0	0	0	23650	23175	23921	25634	25697	27545	26834	27211	28153		Total	29387
Óbitos por capítulo - menores de 1 ano																															Óbitos por capítulo - menores de 1 ano
1999-2007																															2008
Capítulo CID-10	1979	1980	1981	1982	1983	1984	1985	1986	1987	1988	1989	1990	1991	1992	1993	1994	1995	1996	1997	1998	1999	2000	2001	2002	2003	2004	2005	2006	2007		Capítulo CID-10	Óbitos p/Residênc
I. Algumas doenças infecciosas e parasitárias	0	0	0	0	0	0	0	0	0	0	0	0	0	0	0	0	0	0	0	0	106	102	83	83	68	68	81	51	39		I. Algumas doenças infecciosas e parasitárias	39
II. Neoplasias (tumores)	0	0	0	0	0	0	0	0	0	0	0	0	0	0	0	0	0	0	0	0	5	7	10	5	12	10	5	7	8		II. Neoplasias (tumores)	7
III. Doenças sangue órgãos hemat e transt imunitár	0	0	0	0	0	0	0	0	0	0	0	0	0	0	0	0	0	0	0	0	6	7	6	4	5	3	5	6	5		III. Doenças sangue órgãos hemat e transt imunitár	6
IV. Doenças endócrinas nutricionais e metabólicas	0	0	0	0	0	0	0	0	0	0	0	0	0	0	0	0	0	0	0	0	21	19	13	15	23	17	18	19	11		IV. Doenças endócrinas nutricionais e metabólicas	16
V. Transtornos mentais e comportamentais	0	0	0	0	0	0	0	0	0	0	0	0	0	0	0	0	0	0	0	0	1	0	0	0	0	0	0	0	0		V. Transtornos mentais e comportamentais	0
VI. Doenças do sistema nervoso	0	0	0	0	0	0	0	0	0	0	0	0	0	0	0	0	0	0	0	0	37	45	28	33	27	27	16	28	23		VI. Doenças do sistema nervoso	28
VII. Doenças do olho e anexos	0	0	0	0	0	0	0	0	0	0	0	0	0	0	0	0	0	0	0	0	0	0	0	0	0	0	0	0	0		VII. Doenças do olho e anexos	0
VIII.Doenças do ouvido e da apófise mastóide	0	0	0	0	0	0	0	0	0	0	0	0	0	0	0	0	0	0	0	0	0	0	0	1	0	0	0	0	0		VIII.Doenças do ouvido e da apófise mastóide	1
IX. Doenças do aparelho circulatório	0	0	0	0	0	0	0	0	0	0	0	0	0	0	0	0	0	0	0	0	11	11	12	12	9	10	10	6	16		IX. Doenças do aparelho circulatório	15
X. Doenças do aparelho respiratório	0	0	0	0	0	0	0	0	0	0	0	0	0	0	0	0	0	0	0	0	81	99	78	95	79	88	86	81	69		X. Doenças do aparelho respiratório	61
XI. Doenças do aparelho digestivo	0	0	0	0	0	0	0	0	0	0	0	0	0	0	0	0	0	0	0	0	4	6	10	8	5	9	12	10	11		XI. Doenças do aparelho digestivo	9
XII. Doenças da pele e do tecido subcutâneo	0	0	0	0	0	0	0	0	0	0	0	0	0	0	0	0	0	0	0	0	0	0	0	0	0	0	1	1	2		XII. Doenças da pele e do tecido subcutâneo	1
XIII.Doenças sist osteomuscular e tec conjuntivo	0	0	0	0	0	0	0	0	0	0	0	0	0	0	0	0	0	0	0	0	2	1	0	0	0	0	1	3	0		XIII.Doenças sist osteomuscular e tec conjuntivo	1
XIV. Doenças do aparelho geniturinário	0	0	0	0	0	0	0	0	0	0	0	0	0	0	0	0	0	0	0	0	4	1	1	0	1	4	1	2	4		XIV. Doenças do aparelho geniturinário	2
XV. Gravidez parto e puerpério	0	0	0	0	0	0	0	0	0	0	0	0	0	0	0	0	0	0	0	0	0	0	0	0	0	0	0	0	0		XV. Gravidez parto e puerpério	0
XVI. Algumas afec originadas no período perinatal	0	0	0	0	0	0	0	0	0	0	0	0	0	0	0	0	0	0	0	0	991	844	866	913	873	830	789	757	705		XVI. Algumas afec originadas no período perinatal	669
XVII.Malf cong deformid e anomalias cromossômicas	0	0	0	0	0	0	0	0	0	0	0	0	0	0	0	0	0	0	0	0	245	279	250	272	285	310	259	236	242		XVII.Malf cong deformid e anomalias cromossômicas	267
XVIII.Sint sinais e achad anorm ex clín e laborat	0	0	0	0	0	0	0	0	0	0	0	0	0	0	0	0	0	0	0	0	89	62	64	55	48	61	52	53	40		XVIII.Sint sinais e achad anorm ex clín e laborat	40
XX. Causas externas de morbidade e mortalidade	0	0	0	0	0	0	0	0	0	0	0	0	0	0	0	0	0	0	0	0	38	17	24	32	36	32	30	22	28		XX. Causas externas de morbidade e mortalidade	29
Total	0	0	0	0	0	0	0	0	0	0	0	0	0	0	0	0	0	0	0	0	1641	1500	1445	1528	1471	1469	1366	1282	1203		Total	1191
Imunizações - Menor de 1 ano
2000-2009
Imuno	1994	1995	1996	1997	1998	1999	2000	2001	2002	2003	2004	2005	2006	2007	2008	2009	Total	Total
BCG (BCG)	0	0	0	0	0	0	108.76	110.42	112.81	111.28	121.32	116.34	117.71	119.43	119.06	115.65	115.15	0
Contra Febre Amarela (FA)	0	0	0	0	0	0	143.05	101.72	102.41	99.84	91.07	104.93	109.79	114.92	108.06	103.12	108.03	0
Contra Haemophilus influenzae tipo b (Hib)	0	0	0	0	0	0	85.98	96.63	60.43	1.18	0.1	0.1	0.12	0.16	0.14	0.77	25.61	0
Contra Hepatite B (HB)	0	0	0	0	0	0	90.71	91.28	90.89	92.24	95.52	94.82	104.37	106.67	100.54	100.94	96.61	0
Contra Influenza (Campanha) (INF)	0	0	0	0	0	0	65.83	79.45	85.55	94.05	101.81	96.33	97.11	83.47	78.54	92.2	87.45	0
Contra Sarampo	0	0	0	0	0	0	111.76	101.25	102.2	2.3	0	0	0	0	0	0	33.15	0
Dupla Viral (SR)	0	0	0	0	0	0	0	0	0	0	0	0	0.24	0.24	0.58	0.26	0.13	0
Oral Contra Poliomielite (VOP)	0	0	0	0	0	0	107.12	101.08	99.28	104.13	111.97	104.03	110.61	112.33	104.68	104.05	105.83	0
Oral Contra Poliomielite (Campanha 1ª etapa) (VOP)	0	0	0	0	0	0	104.55	103.49	102.63	104.96	112.96	100.53	99.3	107.52	103.68	101.04	104.05	0
Oral Contra Poliomielite (Campanha 2ª etapa) (VOP)	0	0	0	0	0	0	106.04	107.96	102.86	103.46	103.45	101.06	99.26	105.15	98.34	98.49	102.61	0
Oral de Rotavírus Humano (RR)	0	0	0	0	0	0	0	0	0	0	0	0	33.82	85.25	85.9	88.92	28.28	0
Tetravalente (DTP/Hib) (TETRA)	0	0	0	0	0	0	0	0	28.44	104.04	113.8	105.76	110.04	113.82	105.36	103.45	77.14	0
Tríplice Bacteriana (DTP)	0	0	0	0	0	0	96.9	97.73	71.18	1.43	0.24	0.18	0.14	0.23	0.15	0.17	28	0
Tríplice Viral (SCR)	0	0	0	0	0	0	82.19	95.71	99.18	109.98	108.01	111.42	104.9	113.19	108.94	107.36	103.87	0
Tríplice Viral (campanha) (SCR)	0	0	0	0	0	0	0	0	0	0	45.66	0.13	0	0	0	0	4.65	0
Totais das vacinas contra tuberculose	0	0	0	0	0	0	0	0	0	0	0	0	117.71	119.43	119.06	115.65	117.95	0
Totais das vacinas contra hepatite B	0	0	0	0	0	0	0	0	0	0	0	0	104.37	106.67	100.54	100.94	103.11	0
Totais das vacinas contra poliomielite	0	0	0	0	0	0	0	0	0	0	0	0	110.61	112.33	104.68	104.05	107.9	0
Totais das vacinas Tetra + Penta + Hexavanlente	0	0	0	0	0	0	0	0	0	0	0	0	110.04	113.82	105.36	103.45	108.14	0
Totais das vacinas contra sarampo e rubéola	0	0	0	0	0	0	0	0	0	0	0	0	105.14	113.43	109.51	107.62	108.88	0
Totais das vacinas contra difteria e tétano	0	0	0	0	0	0	0	0	0	0	0	0	110.18	114.04	105.51	103.62	108.31	0
Totais das vacinas HiB+Tetra+Penta+Hexavanlente	0	0	0	0	0	0	0	0	0	0	0	0	110.16	113.97	105.5	104.22	108.43	0
Total	0	0	0	0	0	0	82.76	83.87	82.66	79.45	85.07	79.56	86.82	89.9	85.24	86.47	84.44	0
SIAB - Dados Cadastrais - PACS
Dez/2004, Dez/2005, Dez/2006, Dez/2007, Dez/2008, Dez/2009
Ano	Nº Pessoas	Nº Famílias	Mulheres <1ano	Mulheres 1a4a	Homens <1ano	Homens 1a4a
1998	0	0	0	0	0	0
1999	0	0	0	0	0	0
2000	0	0	0	0	0	0
2001	0	0	0	0	0	0
2002	0	0	0	0	0	0
2003	0	0	0	0	0	0
2004	604088	176574	532	13803	669	14410
2005	515703	148337	534	10718	602	11125
2006	450100	131976	398	9149	492	9591
2007	278665	83405	355	6242	401	6528
2008	278534	83582	339	5993	430	6223
2009	346800	102955	325	7233	334	7672
2010	0	0	0	0	0	0
2011	0	0	0	0	0	0
SIAB - Dados Cadastrais - PSF
Dez/2004, Dez/2005, Dez/2006, Dez/2007, Dez/2008, Dez/2009
Ano	Nº Pessoas	Nº Famílias	Mulheres <1ano	Mulheres 1a4a	Homens <1ano	Homens 1a4a
1998	0	0	0	0	0	0
1999	0	0	0	0	0	0
2000	0	0	0	0	0	0
2001	0	0	0	0	0	0
2002	0	0	0	0	0	0
2003	0	0	0	0	0	0
2004	2526958	728718	4865	61918	5139	65645
2005	2663956	782845	6168	64415	6744	67110
2006	2906287	854783	6599	75066	7429	78499
2007	3080261	907409	6072	73278	6821	76478
2008	3220299	954330	6141	68918	6865	72028
2009	3300753	984161	5935	62875	6776	66311
2010	0	0	0	0	0	0
2011	0	0	0	0	0	0
SIAB - Dados Cadastrais - Outros
Dez/2004, Dez/2005, Dez/2006, Dez/2007, Dez/2008, Dez/2009
Ano	Nº Pessoas	Nº Famílias	Mulheres <1ano	Mulheres 1a4a	Homens <1ano	Homens 1a4a
1998	0	0	0	0	0	0
1999	0	0	0	0	0	0
2000	0	0	0	0	0	0
2001	0	0	0	0	0	0
2002	0	0	0	0	0	0
2003	0	0	0	0	0	0
2004	4643	1379	6	131	8	153
2005	3683	1104	0	78	0	92
2006	5410	1598	29	131	22	171
2007	0	0	0	0	0	0
2008	0	0	0	0	0	0
2009	64458	17885	96	1749	84	1895
2010	0	0	0	0	0	0
2011	0	0	0	0	0	0
SIAB - Produção e Marcadores - PACS
2004-2009
Ano	Nº Visitas	Famílias Acompanh.	Crianças <1 ano	Cr<1a c/Vacin.dia	Crianças até 4m	Cr<4m AleitMatExcl	Nº Gest. Acompanh	Gest.c/PN no mês	Nascidos Vivos	Óbitos<1a Diarr	Cr<1a pesadas	Cr 12-23m Pesadas	Cr<1a desnutridas	Cr 12-23m Desnutr.	Hosp.<5a Pneumonia	Hosp.<5a Desitrat
1998	0	0	0	0	0	0	0	0	0	0	0	0	0	0	0	0
1999	0	0	0	0	0	0	0	0	0	0	0	0	0	0	0	0
2000	0	0	0	0	0	0	0	0	0	0	0	0	0	0	0	0
2001	0	0	0	0	0	0	0	0	0	0	0	0	0	0	0	0
2002	0	0	0	0	0	0	0	0	0	0	0	0	0	0	0	0
2003	0	0	0	0	0	0	0	0	0	0	0	0	0	0	0	0
2004	1058586	1166959	54608	51520	18368	13173	18156	15997	3517	9	41824	44604	1227	2476	546	595
2005	941289	1013384	43898	42022	14187	11014	15780	13924	2959	14	33047	35952	957	1857	506	407
2006	792762	790684	33146	31989	10367	7878	12220	11231	2306	5	25865	27925	544	1023	307	460
2007	668690	675946	25564	24792	7732	5735	9227	8551	1666	2	20767	22000	354	488	166	150
2008	635388	635873	22731	22002	6926	5257	8778	8127	1537	4	18934	19346	221	294	152	165
2009	615648	629193	21439	20671	6026	4613	8135	7486	1346	2	17681	19404	78	139	105	124
2010	0	0	0	0	0	0	0	0	0	0	0	0	0	0	0	0
2011	0	0	0	0	0	0	0	0	0	0	0	0	0	0	0	0
SIAB - Produção e Marcadores - PSF
2004-2009
Ano	Nº Visitas	Famílias Acompanh.	Crianças <1 ano	Cr<1a c/Vacin.dia	Crianças até 4m	Cr<4m AleitMatExcl	Nº Gest. Acompanh	Gest.c/PN no mês	Nascidos Vivos	Óbitos<1a Diarr	Cr<1a pesadas	Cr 12-23m Pesadas	Cr<1a desnutridas	Cr 12-23m Desnutr.	Hosp.<5a Pneumonia	Hosp.<5a Desitrat
1998	0	0	0	0	0	0	0	0	0	0	0	0	0	0	0	0
1999	0	0	0	0	0	0	0	0	0	0	0	0	0	0	0	0
2000	0	0	0	0	0	0	0	0	0	0	0	0	0	0	0	0
2001	0	0	0	0	0	0	0	0	0	0	0	0	0	0	0	0
2002	0	0	0	0	0	0	0	0	0	0	0	0	0	0	0	0
2003	0	0	0	0	0	0	0	0	0	0	0	0	0	0	0	0
2004	9010284	8809767	447622	430823	148859	114238	181670	168156	32875	89	376320	391022	8395	16776	4558	4092
2005	9456621	9451736	453950	438356	152134	117772	198349	185331	34389	114	384216	392917	7295	13482	4302	3370
2006	10415469	10209214	487315	473335	159809	125419	208383	196595	35628	85	418165	433928	6268	11609	4415	4196
2007	10608331	11366123	470852	460332	153139	121031	202378	191767	33641	75	414441	442624	4847	9403	3783	2038
2008	10111107	10518513	417647	408807	138123	106651	188506	179579	31234	50	366457	388746	3713	6289	2572	1904
2009	9616575	10791774	404915	396474	130735	102732	178999	171184	29245	56	356426	367819	3177	4937	2658	1282
2010	0	0	0	0	0	0	0	0	0	0	0	0	0	0	0	0
2011	0	0	0	0	0	0	0	0	0	0	0	0	0	0	0	0
SIAB - Produção e Marcadores - Outros
2004-2009
Ano	Nº Visitas	Famílias Acompanh.	Crianças <1 ano	Cr<1a c/Vacin.dia	Crianças até 4m	Cr<4m AleitMatExcl	Nº Gest. Acompanh	Gest.c/PN no mês	Nascidos Vivos	Óbitos<1a Diarr	Cr<1a pesadas	Cr 12-23m Pesadas	Cr<1a desnutridas	Cr 12-23m Desnutr.	Hosp.<5a Pneumonia	Hosp.<5a Desitrat
1998	0	0	0	0	0	0	0	0	0	0	0	0	0	0	0	0
1999	0	0	0	0	0	0	0	0	0	0	0	0	0	0	0	0
2000	0	0	0	0	0	0	0	0	0	0	0	0	0	0	0	0
2001	0	0	0	0	0	0	0	0	0	0	0	0	0	0	0	0
2002	0	0	0	0	0	0	0	0	0	0	0	0	0	0	0	0
2003	0	0	0	0	0	0	0	0	0	0	0	0	0	0	0	0
2004	16799	17713	885	865	313	229	394	369	77	0	546	485	12	19	6	9
2005	2579	2733	104	104	30	28	59	57	10	0	94	88	3	2	2	0
2006	11605	11524	560	551	184	143	237	213	52	0	318	276	15	8	5	8
2007	17142	16984	715	703	212	140	223	197	48	0	411	423	3	4	6	0
2008	0	0	0	0	0	0	0	0	0	0	0	0	0	0	0	0
2009	0	0	0	0	0	0	0	0	0	0	0	0	0	0	0	0
2010	0	0	0	0	0	0	0	0	0	0	0	0	0	0	0	0
2011	0	0	0	0	0	0	0	0	0	0	0	0	0	0	0	0
Indicadores Siops
2003-2006
Ano	2.1_D.Tot.Saúde/h	D.Rec.Próprios/h	R.Transfer.SUS/h	2.2_%D.Pess/D.Tot	2.5_%D.Inves/D.Tot	3.1_%Trs.SUS/D.Tot	3.2_%RecPrpS(EC29)	2.4_%D.STerc/D.Tot	D.Tot.Saúde	D.Rec.Próprios	R.Imp.e_Trs.Const	R.Transfer.SUS	D.Pessoal
2000	0	0	0	0	0	0	0	0	0	0	0	0	0
2001	0	0	0	0	0	0	0	0	0	0	0	0	0
2002	0	0	0	0	0	0	0	0	0	0	0	0	0
2003	0	0	0	0	0	0	0	0	0	0	0	0	0
2004	0	0	0	0	0	0	0	0	0	0	0	0	0
2005	0	0	0	0	0	0	0	0	0	0	0	0	0
2006	0	0	0	0	0	0	0	0	0	0	0	0	0
2007	0	0	0	0	0	0	0	0	0	0	0	0	0
2008	0	0	0	0	0	0	0	0	0	0	0	0	0
2009	0	0	0	0	0	0	0	0	0	0	0	0	0
2010	0	0	0	0	0	0	0	0	0	0	0	0	0
2011	0	0	0	0	0	0	0	0	0	0	0	0	0
2012	0	0	0	0	0	0	0	0	0	0	0	0	0
Total	0	0	0	0	0	0	0	0	0	0	0	0	0
Qtd.aprovadaValor aprovadoQtd.apresentadaValor apresentado por Grupo procedimento
2009
Subgrupo proced.	Qtd.aprovada	Valor aprovado	Qtd.apresentada	Valor apresentado
0101 Ações coletivas/individuais em saúde	13380141	700048	13529139	1.01764e+06
0102 Vigilância em saúde	138476	32032.9	138525	32032.9
0201 Coleta de material	1163564	785440	2038129	1.31772e+06
0202 Diagnóstico em laboratório clínico	12064886	5.85865e+07	12593569	6.03601e+07
0203 Diagnóstico por anatomia patológica e citopatologia	454368	4.52964e+06	465421	4.64683e+06
0204 Diagnóstico por radiologia	1421206	1.42511e+07	1509166	1.49376e+07
0205 Diagnóstico por ultra-sonografia	383526	1.14915e+07	461887	1.42295e+07
0206 Diagnóstico por tomografia	50384	5.38855e+06	52146	5.57559e+06
0207 Diagnóstico por ressonância magnética	7803	2.09706e+06	7803	2.09706e+06
0208 Diagnóstico por medicina nuclear in vivo	4896	1.28399e+06	4897	1.28434e+06
0209 Diagnóstico por endoscopia	44931	3.39424e+06	46451	3.482e+06
0210 Diagnóstico por radiologia intervencionista	694	162045	694	162045
0211 Métodos diagnósticos em especialidades	755468	1.00356e+07	1116938	1.19534e+07
0212 Diagnóstico e procedimentos especiais em hemoterapia	515347	1.5664e+07	750361	1.99349e+07
0213 Diagnóstico em vigilância epidemiológica e ambiental	1455	2758.68	1455	2758.68
0214 Diagnóstico por teste rápido	318189	1654	319752	3021
0301 Consultas / Atendimentos / Acompanhamentos	30696273	6.52927e+07	32427091	7.92308e+07
0302 Fisioterapia	564617	2.99466e+06	602627	3.19099e+06
0303 Tratamentos clínicos (outras especialidades)	154835	4.97612e+06	164593	5.25527e+06
0304 Tratamento em oncologia	234948	3.20859e+07	234968	3.20865e+07
0305 Tratamento em nefrologia	364284	5.25794e+07	365972	5.28228e+07
0306 Hemoterapia	323109	5.12074e+06	364937	5.64646e+06
0307 Tratamentos odontológicos	1755564	310057	1776113	361350
0308 Tratamento de lesões, envenenamentos e outros, decorrentes de causas externas	0	0	0	0
0309 Terapias especializadas	55150	872593	264144	1.20238e+06
0310 Parto e nascimento	1	0	1	0
0401 Pequenas cirurgias e cirurgias de pele, tecido subcutâneo e mucosa	1998951	6.8024e+06	2682738	7.68933e+06
0402 Cirurgia de glândulas endócrinas	0	0	0	0
0403 Cirurgia do sistema nervoso central e periférico	1760	33176	1760	33176
0404 Cirurgia das vias aéreas superiores, da cabeça e do pescoço	39756	353647	45294	418658
0405 Cirurgia do aparelho da visão	34959	1.01023e+07	35160	1.0142e+07
0406 Cirurgia do aparelho circulatório	4380	127059	5250	153020
0407 Cirurgia do aparelho digestivo, orgãos anexos e parede abdominal	1541	34261.3	1994	40765.8
0408 Cirurgia do sistema osteomuscular	28213	1.05138e+06	34039	1.26725e+06
0409 Cirurgia do aparelho geniturinário	7363	165988	9331	197303
0410 Cirurgia de mama	2225	47674.8	2705	58989.7
0411 Cirurgia obstétrica	349	5247.26	474	6921.07
0412 Cirurgia torácica	641	9657.32	651	9792.72
0413 Cirurgia reparadora	34855	1.16317e+06	34873	1.16354e+06
0414 Cirurgia oro-facial	429938	878295	515703	2.0341e+06
0415 Outras cirurgias	2721	81234.2	4223	126084
0416 Cirurgia em oncologia	0	0	0	0
0417 Anestesiologia	6865	116515	6865	116515
0418 Cirurgia em nefrologia	1901	259227	1911	260177
0501 Coleta e exames para fins de doação de orgãos, tecidos e células e de transplante	64041	1.78398e+07	64055	1.78402e+07
0502 Avaliação de morte encefálica	0	0	0	0
0503 Ações relacionadas à doação de orgãos, tecidos e células	833	102512	833	102512
0504 Processamento de tecidos para transplante	743	162335	743	162335
0505 Transplante de orgãos, tecidos e células	137	124331	137	124331
0506 Acompanhamento e intercorrências no pré e pós-transplante	6614	880370	6614	880370
0601 Medicamentos de dispensação excepcional	11076734	5.67748e+07	11076734	5.67748e+07
0602 Medicamentos estratégicos	0	0	0	0
0603 Medicamentos de âmbito hospitalar	0	0	0	0
0604 Componente Especializado da Assitencia Farmaceutica	0	0	0	0
0701 Órteses, próteses e materiais especiais não relacionados ao ato cirúrgico	93624	1.21212e+07	102919	1.22099e+07
0702 Órteses, próteses e materiais especiais relacionados ao ato cirúrgico	4221	1.73178e+06	4244	1.73393e+06
0801 Ações relacionadas ao estabelecimento	20308	244410	22022	269590
0802 Ações relacionadas ao atendimento	0	0	0	0
0803 Autorização / Regulação	12054	584224	14465	616856
Total	78729842	4.04435e+08	83912516	4.35265e+08
Valor total por Financiamento e Complexidade - SIH/SUS							Valor total por Financiamento e Complexidade - SIA/SUS
2009							2009
Financiamento	Atenção Básica	Média complexidade	Alta complexidade	Não se aplica	Total		Financiamento	Atenção Básica	Média complexidade	Alta complexidade	Não se aplica	Total
Atenção Básica (PAB)	0	0	0	0	0		Atenção Básica (PAB)	0	0	0	0	0
Assistência Farmacêutica	0	0	0	0	0		Assistência Farmacêutica	0	0	5.67748e+07	0	5.67748e+07
Fundo de Ações Estratégicas e Compensações FAEC	0	9.38051e+06	8.74775e+06	0	1.81283e+07		Fundo de Ações Estratégicas e Compensações FAEC	1570	4.2807e+06	8.21039e+07	1.72807e+06	8.81142e+07
Incentivo - MAC	0	0	0	0	0		Incentivo - MAC	0	1516.8	0	0	1516.8
Média e Alta Complexidade (MAC)	0	2.14618e+08	5.25342e+07	0	2.67152e+08		Média e Alta Complexidade (MAC)	574020	2.01728e+08	4.44986e+07	1.27091e+07	2.5951e+08
Vigilância em Saúde	0	0	0	0	0		Vigilância em Saúde	0	2758.68	0	32032.9	34791.6
Não discriminado	0	0	0	0	0		Não discriminado	0	0	0	0	0
Total	0	2.23998e+08	6.12819e+07	0	2.8528e+08		Total	575590	2.06013e+08	1.83377e+08	1.44692e+07	4.04435e+08
Valor total por Rubrica FAEC - SIH/SUS							Valor total por Subtipo de financiamento - SIA/SUS
2009							2009
Rubrica FAEC	Valor total						Subtp Financiament	Valor aprovado
010000-Atenção Básica (PAB)	0						010000-Atenção Básica (PAB)	0
020000-Assistência Farmacêutica	0						020000-Assistência Farmacêutica	5.67748e+07
040000-Fundo de Ações Estratégicas e Compensação	0						040000-Fundo de Ações Estratégicas e Compensação	0
040001-Coleta de material	0						040001-Coleta de material	0
040002-Diagnóstico em laboratório clínico	0						040002-Diagnóstico em laboratório clínico	0
040003-Coleta/exame anátomo-patológico colo uterin	0						040003-Coleta/exame anátomo-patológico colo uterin	0
040004-Diagnóstico em neurologia	0						040004-Diagnóstico em neurologia	0
040005-Diagnóstico em otorrinolaringologia/fonoaud	0						040005-Diagnóstico em otorrinolaringologia/fonoaud	6301.02
040006-Diagnóstico em psicologia/psiquiatria	0						040006-Diagnóstico em psicologia/psiquiatria	0
040007-Consultas médicas/outros prof nív superior	0						040007-Consultas médicas/outros prof nív superior	108139
040008-Atenção domiciliar	0						040008-Atenção domiciliar	0
040009-Atend/acomp reab fís,ment,visual,múlt defic	0						040009-Atend/acomp reab fís,ment,visual,múlt defic	61711.4
040010-Atend/acomp psicossocial	0						040010-Atend/acomp psicossocial	9367.5
040011-Atend/acomp em saúde do idoso	0						040011-Atend/acomp em saúde do idoso	0
040012-Atend/acomp de queimados	0						040012-Atend/acomp de queimados	10
040013-Atend/acomp diagn doenças endocr/metabe nut	0						040013-Atend/acomp diagn doenças endocr/metabe nut	0
040014-Trat doenças sistema nervoso central perif	0						040014-Trat doenças sistema nervoso central perif	0
040015-Trat doenças do aparelho da visão	0						040015-Trat doenças do aparelho da visão	18128
040016-Trat em oncologia	0						040016-Trat em oncologia	5973472
040017-Nefrologia	0						040017-Nefrologia	5.45033e+07
040018-Tratamentos odontológicos	0						040018-Tratamentos odontológicos	0
040019-Cirurgia do sistema nervoso central e perif	0						040019-Cirurgia do sistema nervoso central e perif	0
040020-Cirurgias de ouvido, nariz e garganta	0						040020-Cirurgias de ouvido, nariz e garganta	0
040021-Deformidade labio-palatal e crânio-facial	0						040021-Deformidade labio-palatal e crânio-facial	0
040022-Cirurgia apar da visão	0						040022-Cirurgia apar da visão	0
040023-Cirurgia apar circulatório	237994						040023-Cirurgia apar circulatório	0
040024-Cirurgia apar digest,orgãos anex par abdom	0						040024-Cirurgia apar digest,orgãos anex par abdom	0
040025-Cirurgia do aparelho geniturinário	0						040025-Cirurgia do aparelho geniturinário	0
040026-Tratamento de queimados	0						040026-Tratamento de queimados	450
040027-Cirurgia reparadora para lipodistrofia	0						040027-Cirurgia reparadora para lipodistrofia	0
040028-Outras cirurgias plásticas/reparadoras	0						040028-Outras cirurgias plásticas/reparadoras	0
040029-Cirurgia orofacial	0						040029-Cirurgia orofacial	0
040030-Sequenciais	0						040030-Sequenciais	0
040032-Transplantes de orgãos, tecidos e células	4.20473e+06						040032-Transplantes de orgãos, tecidos e células	1.91094e+07
040033-Medicamentos para transplante	0						040033-Medicamentos para transplante	0
040035-OPM em odontologia	0						040035-OPM em odontologia	60
040036-OPM em queimados	0						040036-OPM em queimados	0
040038-OPM para transplantes	0						040038-OPM para transplantes	63344
040039-Incentivos ao pré-natal e nascimento	0						040039-Incentivos ao pré-natal e nascimento	1570
040040-Incentivo ao registro cívil de nascimento	0						040040-Incentivo ao registro cívil de nascimento	0
040041-Centr Nacional Regulação Alta Complex CNRAC	3.93166e+06						040041-Centr Nacional Regulação Alta Complex CNRAC	232364
040042-Reguladores Ativ Hormonal Inibidores Prolac	0						040042-Reguladores Ativ Hormonal Inibidores Prolac	0
040043-Política Nacional de Cirurgias Eletivas	9.74102e+06						040043-Política Nacional de Cirurgias Eletivas	7.07426e+06
040044-Redesignação e acompanhamento	12850						040044-Redesignação e acompanhamento	13684.9
040045-Projeto Olhar Brasil	0						040045-Projeto Olhar Brasil	0
040046-Mamografia para Rastreamento	0						040046-Mamografia para Rastreamento	938700
021012-CNRAC - cód ant à tab unif-vál p/2008-01	0						021012-CNRAC - cód ant à tab unif-vál p/2008-01	0
021014-Eletivas - cód ant à tab unif-vál p/2008-01	0						021014-Eletivas - cód ant à tab unif-vál p/2008-01	0
050000-Incentivo - MAC	0						050000-Incentivo - MAC	1516.8
060000-Média e Alta Complexidade (MAC)	0						060000-Média e Alta Complexidade (MAC)	2.5951e+08
070000-Vigilância em Saúde	0						070000-Vigilância em Saúde	34791.6
Não aplicável	2.67152e+08						Não aplicável	0
Total	2.8528e+08						Total	4.04435e+08
